# Supplementary material for: Modulation of translational decoding by m6A modification of mRNA
Source: Nat Commun. 2023 Aug 8;14:4784. doi: 10.1038/s41467-023-40422-7 (PMC10409866; doi:10.1038/s41467-023-40422-7)
Supplement: Supplementary file 4 — Source Data [file 41467_2023_40422_MOESM4_ESM.xlsx]

## Sheet: Fig 1b
initial binding
Time, s	AAA	m6AAA	Am6AA	AAm6A	Buffer
0.002013	1.00191	1.00061	1.00037	1.00822	1.01452
0.002025	1.00086	1.00306	1.00204	1.01011	1.01524
0.002038	1.00013	1.0049	1.0029	1.01318	1.01522
0.00205	0.999972	1.00585	1.0043	1.01619	1.01443
0.002063	1.0018	1.0057	1.00589	1.01765	1.01278
0.002075	1.0042	1.00541	1.00748	1.01911	1.01049
0.002088	1.00602	1.00556	1.00804	1.02044	1.00803
0.0021	1.00742	1.00611	1.00772	1.021	1.00655
0.002113	1.00744	1.00756	1.00689	1.02073	1.00628
0.002125	1.0072	1.00805	1.00669	1.01945	1.00824
0.002138	1.00719	1.00832	1.00712	1.01789	1.00995
0.00215	1.00657	1.00798	1.00792	1.01636	1.01115
0.002163	1.00585	1.00673	1.00913	1.01538	1.01277
0.002175	1.0059	1.00651	1.01038	1.0146	1.01443
0.002188	1.00679	1.00704	1.0106	1.01445	1.01678
0.0022	1.00782	1.00684	1.01031	1.01501	1.01843
0.002213	1.00791	1.00612	1.00939	1.01543	1.01977
0.002225	1.00742	1.00445	1.00947	1.01618	1.02175
0.002238	1.00652	1.00289	1.01082	1.01822	1.02375
0.00225	1.00562	1.00283	1.0139	1.02112	1.02458
0.002263	1.00497	1.00427	1.01656	1.02403	1.02489
0.002275	1.00542	1.00619	1.01794	1.02651	1.0244
0.002288	1.00746	1.00792	1.01837	1.0281	1.0245
0.0023	1.00893	1.00877	1.01913	1.02825	1.02659
0.002313	1.00935	1.00873	1.01811	1.02639	1.02883
0.002325	1.01061	1.00806	1.01586	1.02496	1.02822
0.002338	1.01237	1.00802	1.01417	1.02456	1.02671
0.00235	1.01306	1.00845	1.0137	1.02457	1.02414
0.002363	1.01346	1.00893	1.01205	1.02415	1.02117
0.002375	1.01489	1.01047	1.01122	1.02485	1.01896
0.002388	1.01652	1.01015	1.01216	1.02607	1.01716
0.0024	1.01612	1.0092	1.01457	1.0264	1.01578
0.002413	1.01547	1.00822	1.01566	1.02567	1.01576
0.002425	1.01527	1.00876	1.0164	1.02475	1.01667
0.002438	1.0153	1.00867	1.01721	1.02418	1.01778
0.00245	1.01542	1.00815	1.0175	1.02382	1.01819
0.002463	1.01544	1.00807	1.01845	1.0237	1.01785
0.002475	1.0157	1.00872	1.01938	1.02302	1.01699
0.002488	1.0172	1.00955	1.0194	1.02239	1.01505
0.0025	1.01836	1.01029	1.01907	1.02195	1.01413
0.002513	1.01868	1.00989	1.01961	1.02088	1.01417
0.002525	1.01813	1.01024	1.02191	1.02018	1.01522
0.002538	1.01794	1.01041	1.02469	1.02005	1.01704
0.00255	1.01802	1.01059	1.02542	1.01996	1.01824
0.002563	1.0174	1.01025	1.02476	1.01984	1.01907
0.002575	1.01645	1.01042	1.02402	1.02032	1.0208
0.002588	1.01532	1.01205	1.02328	1.02096	1.02233
0.0026	1.01472	1.01302	1.02279	1.0206	1.02412
0.002613	1.01511	1.01431	1.02125	1.01983	1.02523
0.002625	1.01637	1.01653	1.0209	1.0202	1.02593
0.002638	1.01835	1.01822	1.02181	1.02147	1.02676
0.00265	1.01971	1.01818	1.02314	1.0227	1.0275
0.002663	1.01981	1.01696	1.02379	1.02275	1.02832
0.002675	1.01832	1.01633	1.02331	1.0218	1.02844
0.002688	1.01639	1.01595	1.02048	1.02154	1.02905
0.0027	1.01446	1.01589	1.01738	1.02295	1.02825
0.002713	1.01279	1.01526	1.01531	1.02566	1.02676
0.002725	1.01176	1.01385	1.01486	1.02745	1.02482
0.002738	1.01354	1.01175	1.01525	1.02824	1.02281
0.00275	1.01648	1.01019	1.01622	1.02981	1.02046
0.002763	1.01887	1.01001	1.01615	1.03133	1.01744
0.002775	1.02076	1.01077	1.01561	1.03155	1.01518
0.002788	1.02319	1.01171	1.017	1.03199	1.01494
0.0028	1.02496	1.01193	1.01853	1.03235	1.0137
0.002813	1.02555	1.01164	1.01796	1.03233	1.01108
0.002825	1.02582	1.01213	1.0168	1.03282	1.00846
0.002838	1.02622	1.01225	1.01477	1.03336	1.00741
0.00285	1.02657	1.01272	1.01418	1.03361	1.00741
0.002863	1.02734	1.01317	1.01406	1.03301	1.00893
0.002875	1.0279	1.01363	1.01411	1.03281	1.01015
0.002888	1.02833	1.01454	1.01421	1.03272	1.01089
0.0029	1.02787	1.0144	1.01467	1.03177	1.01104
0.002913	1.02606	1.01492	1.01479	1.03079	1.01143
0.002925	1.02395	1.01676	1.01457	1.03042	1.012
0.002938	1.02358	1.01892	1.01486	1.02946	1.01337
0.00295	1.02477	1.02033	1.01505	1.02756	1.01415
0.002963	1.02644	1.02034	1.01526	1.02547	1.0148
0.002975	1.02771	1.01954	1.01529	1.024	1.01629
0.002988	1.02714	1.01885	1.01571	1.02299	1.01694
0.003	1.02556	1.01775	1.01627	1.02339	1.0167
0.003013	1.02342	1.01713	1.01714	1.0252	1.01724
0.003025	1.02218	1.01698	1.019	1.02761	1.01784
0.003038	1.02291	1.01668	1.02194	1.03014	1.01824
0.00305	1.02381	1.01608	1.02401	1.03139	1.0183
0.003063	1.025	1.01622	1.0254	1.03149	1.01872
0.003075	1.02519	1.01651	1.02728	1.0305	1.0184
0.003088	1.02537	1.01687	1.02881	1.0293	1.01669
0.0031	1.0267	1.0181	1.02978	1.02929	1.01617
0.003113	1.02797	1.01946	1.0307	1.03101	1.01604
0.003125	1.02851	1.02234	1.03177	1.03204	1.01651
0.003138	1.02906	1.02439	1.03328	1.03181	1.01605
0.00315	1.02943	1.02564	1.03483	1.03104	1.0152
0.003163	1.0284	1.02701	1.03666	1.03103	1.01539
0.003175	1.02821	1.02791	1.03857	1.0318	1.01664
0.003188	1.02852	1.02774	1.04105	1.03239	1.01783
0.0032	1.0294	1.02752	1.04241	1.03243	1.01954
0.003213	1.02985	1.02742	1.04326	1.0334	1.0205
0.003225	1.03081	1.02714	1.0423	1.03474	1.02075
0.003238	1.03076	1.02672	1.04038	1.03552	1.01848
0.00325	1.03073	1.02529	1.03839	1.03513	1.01668
0.003263	1.03146	1.02255	1.0364	1.03311	1.01625
0.003275	1.03196	1.02024	1.03398	1.03095	1.01679
0.003288	1.0316	1.0186	1.03036	1.03022	1.0173
0.0033	1.03152	1.01918	1.02587	1.03116	1.01723
0.003313	1.03129	1.02073	1.02321	1.03336	1.01587
0.003325	1.03115	1.02208	1.02222	1.03527	1.01407
0.003338	1.03075	1.02246	1.02246	1.03662	1.01339
0.00335	1.03047	1.02267	1.02364	1.03609	1.0124
0.003363	1.03073	1.02382	1.02586	1.03397	1.01189
0.003375	1.03172	1.02595	1.02698	1.03296	1.01202
0.003388	1.03228	1.02795	1.0275	1.03266	1.01252
0.0034	1.03347	1.02975	1.02762	1.03273	1.01293
0.003413	1.03372	1.03117	1.02886	1.03344	1.01303
0.003425	1.03215	1.0312	1.03015	1.03393	1.01337
0.003438	1.02954	1.02921	1.03137	1.03227	1.01269
0.00345	1.02857	1.02775	1.03216	1.0309	1.01174
0.003463	1.02927	1.02771	1.03288	1.03112	1.01035
0.003475	1.02993	1.02768	1.03336	1.03251	1.0088
0.003488	1.02923	1.02728	1.03468	1.03456	1.00748
0.0035	1.0293	1.02658	1.03502	1.03646	1.00577
0.003513	1.03063	1.02566	1.036	1.03889	1.00395
0.003525	1.03183	1.02528	1.03688	1.04137	1.00376
0.003538	1.03257	1.02454	1.03597	1.04285	1.00501
0.00355	1.03457	1.02385	1.03483	1.04295	1.00687
0.003563	1.03627	1.02357	1.03431	1.04311	1.00888
0.003575	1.03769	1.02316	1.03485	1.04331	1.0099
0.003588	1.03857	1.02287	1.03475	1.04376	1.0101
0.0036	1.03876	1.0249	1.0334	1.04483	1.01128
0.003613	1.03867	1.02916	1.03321	1.04515	1.01327
0.003625	1.03778	1.0336	1.033	1.0459	1.01501
0.003638	1.03791	1.03672	1.03206	1.04577	1.0169
0.00365	1.03754	1.03782	1.03162	1.0457	1.01793
0.003663	1.03689	1.03807	1.03102	1.0451	1.01737
0.003675	1.03459	1.03684	1.03101	1.04491	1.01603
0.003688	1.03135	1.03591	1.03098	1.04491	1.01573
0.0037	1.03067	1.03703	1.03102	1.04482	1.01436
0.003713	1.03251	1.0375	1.03118	1.04404	1.01145
0.003725	1.03432	1.03742	1.03172	1.04236	1.00829
0.003738	1.0349	1.03733	1.03255	1.03959	1.00616
0.00375	1.03595	1.03596	1.03441	1.0364	1.00297
0.003763	1.03668	1.03508	1.03682	1.03462	0.999619
0.003775	1.03719	1.03469	1.03878	1.03357	0.998203
0.003788	1.03612	1.03463	1.04057	1.03269	1.00005
0.0038	1.03493	1.03415	1.04248	1.03273	1.00243
0.003813	1.0338	1.03286	1.04445	1.03356	1.00413
0.003825	1.0339	1.03296	1.04566	1.03455	1.00437
0.003838	1.03513	1.03375	1.04426	1.03535	1.00341
0.00385	1.03655	1.03532	1.04144	1.03633	1.00181
0.003863	1.03792	1.03736	1.03784	1.03682	1.00073
0.003875	1.04116	1.03921	1.03365	1.03642	1.0016
0.003888	1.04405	1.03959	1.03112	1.03561	1.0033
0.0039	1.04515	1.03931	1.03036	1.03478	1.00497
0.003913	1.04552	1.03891	1.03051	1.03423	1.00679
0.003925	1.04572	1.0386	1.03118	1.03429	1.00969
0.003938	1.04453	1.03965	1.03179	1.03469	1.0133
0.00395	1.04273	1.04029	1.03252	1.03552	1.01548
0.003963	1.04105	1.03992	1.03281	1.03655	1.01602
0.003975	1.04084	1.03899	1.03504	1.03782	1.01395
0.003988	1.04083	1.03709	1.03699	1.03943	1.01075
0.004	1.04026	1.03478	1.03771	1.0413	1.01027
0.004013	1.03929	1.03321	1.0371	1.04347	1.01054
0.004025	1.03745	1.0326	1.03762	1.04367	1.01035
0.004038	1.03517	1.03221	1.03906	1.04284	1.00933
0.00405	1.03316	1.03183	1.04045	1.04211	1.00861
0.004063	1.03264	1.03106	1.04133	1.04113	1.00884
0.004075	1.03502	1.03019	1.04068	1.04021	1.0101
0.004088	1.0387	1.03045	1.03921	1.03932	1.01277
0.0041	1.04243	1.03132	1.03837	1.03886	1.01506
0.004113	1.04439	1.03184	1.03845	1.03964	1.01614
0.004125	1.04531	1.03209	1.04048	1.04167	1.01771
0.004138	1.04714	1.03296	1.04263	1.04313	1.01845
0.00415	1.04874	1.03367	1.04392	1.04487	1.01898
0.004163	1.05051	1.03591	1.04428	1.04684	1.0184
0.004175	1.05278	1.03776	1.04414	1.04858	1.01735
0.004188	1.05458	1.03761	1.04391	1.04891	1.01596
0.0042	1.05475	1.03699	1.04346	1.04861	1.01523
0.004213	1.05363	1.03713	1.04374	1.04794	1.01485
0.004225	1.05073	1.03794	1.0446	1.04577	1.01543
0.004238	1.04819	1.03926	1.04528	1.04385	1.01683
0.00425	1.04798	1.04082	1.0454	1.04389	1.01746
0.004263	1.04932	1.04229	1.04541	1.04536	1.01672
0.004275	1.05051	1.04269	1.04524	1.04727	1.01622
0.004288	1.05138	1.04155	1.04553	1.04772	1.01464
0.0043	1.0514	1.03938	1.04466	1.04774	1.01231
0.004313	1.05109	1.03746	1.04277	1.04731	1.01059
0.004325	1.04936	1.03738	1.04189	1.04794	1.008
0.004338	1.04739	1.03806	1.04297	1.04949	1.00677
0.00435	1.0469	1.03834	1.04647	1.05088	1.00701
0.004363	1.04761	1.03955	1.04998	1.05136	1.00751
0.004375	1.04998	1.04169	1.05237	1.05151	1.00769
0.004388	1.05283	1.04334	1.05281	1.05184	1.00813
0.0044	1.05519	1.04438	1.05191	1.05152	1.00995
0.004413	1.0568	1.04495	1.05197	1.05153	1.01169
0.004425	1.05659	1.04507	1.05193	1.05291	1.01433
0.004438	1.05609	1.04491	1.05127	1.0545	1.01463
0.00445	1.05484	1.04334	1.05004	1.05665	1.0127
0.004463	1.05462	1.04224	1.04985	1.05704	1.01119
0.004475	1.05487	1.04266	1.0487	1.05601	1.00957
0.004488	1.05356	1.04339	1.04646	1.05492	1.00898
0.0045	1.05114	1.04397	1.04446	1.05483	1.00964
0.004513	1.05072	1.04493	1.04275	1.05518	1.01059
0.004525	1.05142	1.04657	1.04081	1.05536	1.01169
0.004538	1.05141	1.04731	1.0402	1.05449	1.01366
0.00455	1.05181	1.04757	1.0405	1.05432	1.01613
0.004563	1.05226	1.04823	1.04248	1.05446	1.01946
0.004575	1.0518	1.04939	1.04563	1.05421	1.02117
0.004588	1.05037	1.05	1.048	1.05517	1.02169
0.0046	1.04924	1.05017	1.04878	1.05483	1.02293
0.004613	1.04916	1.04996	1.04802	1.05441	1.0232
0.004625	1.04903	1.04853	1.04656	1.05351	1.02139
0.004638	1.04968	1.04654	1.047	1.05263	1.0194
0.00465	1.05036	1.04467	1.0478	1.05183	1.01746
0.004663	1.05125	1.04382	1.04871	1.05167	1.01522
0.004675	1.05183	1.04262	1.04851	1.05289	1.01329
0.004688	1.05232	1.0416	1.04668	1.05312	1.0132
0.0047	1.05322	1.04176	1.04446	1.05199	1.01528
0.004713	1.05457	1.04322	1.04324	1.05081	1.01599
0.004725	1.05617	1.04546	1.04207	1.05045	1.0146
0.004738	1.05699	1.04835	1.04175	1.05017	1.01364
0.00475	1.0568	1.05107	1.04314	1.04999	1.0137
0.004763	1.056	1.05296	1.04423	1.05082	1.01544
0.004775	1.05445	1.05425	1.04567	1.05149	1.01697
0.004788	1.05218	1.05426	1.04658	1.05072	1.0176
0.0048	1.05024	1.05368	1.04775	1.05101	1.01741
0.004813	1.04929	1.05297	1.04879	1.0524	1.01622
0.004825	1.04946	1.05179	1.04909	1.05468	1.01606
0.004838	1.0508	1.05021	1.0495	1.05648	1.01568
0.00485	1.05225	1.048	1.05034	1.0566	1.01485
0.004863	1.05225	1.04597	1.04994	1.05566	1.01396
0.004875	1.05279	1.04423	1.0494	1.05387	1.01266
0.004888	1.05501	1.04344	1.04943	1.05265	1.01158
0.0049	1.05688	1.04329	1.04886	1.05301	1.01057
0.004913	1.05709	1.04319	1.04893	1.05427	1.00988
0.004925	1.05703	1.0423	1.04953	1.05624	1.00964
0.004938	1.05513	1.04288	1.0508	1.05758	1.01016
0.00495	1.05265	1.04344	1.04892	1.05769	1.01029
0.004963	1.05073	1.04389	1.04558	1.05753	1.00996
0.004975	1.04958	1.04474	1.04171	1.05669	1.00984
0.004988	1.04928	1.04604	1.03835	1.05499	1.0094
0.005	1.04924	1.04768	1.03638	1.05322	1.009
0.005013	1.04868	1.04897	1.03512	1.0515	1.00684
0.005025	1.04824	1.0488	1.03447	1.05037	1.0044
0.005038	1.04931	1.04751	1.03353	1.04933	1.0033
0.00505	1.05022	1.0463	1.03278	1.04914	1.00237
0.005063	1.04876	1.0463	1.03382	1.04841	1.00116
0.005075	1.04637	1.04621	1.03563	1.04797	1.00042
0.005088	1.04391	1.04604	1.0378	1.04897	0.999944
0.0051	1.0437	1.04653	1.0395	1.05116	1.00013
0.005113	1.04503	1.04601	1.04058	1.05207	1.00057
0.005125	1.04535	1.04477	1.04148	1.05334	1.00068
0.005138	1.04536	1.044	1.04265	1.0549	1.00082
0.00515	1.04654	1.04337	1.04381	1.05667	1.00128
0.005163	1.04901	1.04285	1.04551	1.05766	1.00266
0.005175	1.0516	1.04291	1.04715	1.05843	1.00352
0.005188	1.05326	1.04384	1.04816	1.05916	1.00487
0.0052	1.0552	1.0441	1.04822	1.05905	1.00557
0.005213	1.05666	1.04391	1.04645	1.05875	1.00627
0.005225	1.0577	1.04406	1.04423	1.05733	1.00678
0.005238	1.0585	1.04508	1.04341	1.05619	1.00594
0.00525	1.05794	1.04619	1.04337	1.05686	1.00484
0.005263	1.05789	1.04763	1.04351	1.05735	1.00337
0.005275	1.05752	1.05064	1.04397	1.05737	1.0024
0.005288	1.05607	1.05409	1.04485	1.05752	1.00255
0.0053	1.05499	1.0571	1.04601	1.05734	1.00345
0.005313	1.05495	1.05737	1.04818	1.05604	1.00477
0.005325	1.0546	1.05666	1.04969	1.05466	1.00533
0.005338	1.05515	1.057	1.05189	1.05307	1.00455
0.00535	1.05715	1.05711	1.05303	1.05209	1.00415
0.005363	1.05815	1.05748	1.05314	1.05091	1.00322
0.005375	1.05759	1.05785	1.0524	1.05114	1.00305
0.005388	1.05627	1.05779	1.05186	1.05206	1.00385
0.0054	1.05483	1.05732	1.05094	1.05292	1.00588
0.005413	1.0547	1.05813	1.0502	1.05306	1.00865
0.005425	1.05669	1.05941	1.04985	1.05319	1.01054
0.005438	1.05768	1.05996	1.04976	1.05405	1.01149
0.00545	1.05804	1.05945	1.04922	1.05514	1.01205
0.005463	1.058	1.05855	1.0492	1.05574	1.01256
0.005475	1.05672	1.05661	1.05018	1.05698	1.01322
0.005488	1.05601	1.05485	1.05194	1.05821	1.01436
0.0055	1.05571	1.05496	1.05258	1.05876	1.01547
0.005513	1.05657	1.05622	1.0524	1.06007	1.01422
0.005525	1.05755	1.05706	1.05271	1.06204	1.01283
0.005538	1.0597	1.05866	1.05336	1.06396	1.0105
0.00555	1.0616	1.05968	1.05382	1.06625	1.00803
0.005563	1.0636	1.05998	1.05476	1.06905	1.00605
0.005575	1.06457	1.06009	1.05479	1.07123	1.00495
0.005588	1.06627	1.05965	1.05549	1.07149	1.00522
0.0056	1.06757	1.05805	1.05712	1.07033	1.00707
0.005613	1.06706	1.05679	1.05775	1.06735	1.00979
0.005625	1.06475	1.05542	1.05893	1.06486	1.01172
0.005638	1.06265	1.05417	1.05852	1.06307	1.01191
0.00565	1.06121	1.05445	1.05655	1.06146	1.01103
0.005663	1.05997	1.05661	1.05393	1.06118	1.01133
0.005675	1.05912	1.05771	1.05201	1.06217	1.0118
0.005688	1.05853	1.0583	1.05205	1.06421	1.01182
0.0057	1.05778	1.05892	1.05151	1.06697	1.01248
0.005713	1.05608	1.05887	1.05155	1.07025	1.01237
0.005725	1.05514	1.05826	1.05363	1.0728	1.01222
0.005738	1.05546	1.05592	1.05517	1.07347	1.01131
0.00575	1.05719	1.0529	1.05546	1.07359	1.00987
0.005763	1.06027	1.05124	1.05659	1.07316	1.0092
0.005775	1.0623	1.05182	1.0581	1.07133	1.01019
0.005788	1.06313	1.05365	1.05963	1.06911	1.01148
0.0058	1.06221	1.0555	1.06014	1.06767	1.01225
0.005813	1.05993	1.05769	1.05943	1.06769	1.01274
0.005825	1.05743	1.05962	1.05958	1.06827	1.0134
0.005838	1.05545	1.05983	1.06031	1.0689	1.0129
0.00585	1.05495	1.05906	1.06154	1.06967	1.0113
0.005863	1.05503	1.06107	1.06275	1.06985	1.00884
0.005875	1.05608	1.06505	1.06329	1.06994	1.00611
0.005888	1.05671	1.06879	1.0646	1.07086	1.00373
0.0059	1.05724	1.07136	1.06418	1.07146	1.00364
0.005913	1.05814	1.07229	1.06194	1.07149	1.00546
0.005925	1.05957	1.07142	1.05977	1.0717	1.0074
0.005938	1.06298	1.06972	1.05918	1.07153	1.0092
0.00595	1.06702	1.06941	1.05852	1.07117	1.01131
0.005963	1.06882	1.06939	1.05774	1.07086	1.01351
0.005975	1.07034	1.06915	1.05811	1.07188	1.01423
0.005988	1.0722	1.06919	1.05858	1.07214	1.01486
0.006	1.07378	1.07013	1.06009	1.07161	1.01625
0.006013	1.07548	1.07038	1.06056	1.07074	1.01758
0.006025	1.07656	1.07164	1.06077	1.07157	1.01913
0.006038	1.07623	1.07367	1.06141	1.07294	1.02017
0.00605	1.07623	1.07438	1.06089	1.07429	1.02132
0.006063	1.07696	1.07389	1.06028	1.0759	1.02161
0.006075	1.07706	1.07372	1.06	1.07665	1.01905
0.006088	1.07613	1.07446	1.05894	1.07627	1.01482
0.0061	1.0746	1.0745	1.05869	1.07488	1.01044
0.006113	1.07383	1.07394	1.06046	1.07331	1.00815
0.006125	1.07474	1.07331	1.06251	1.07081	1.00734
0.006138	1.0754	1.07132	1.06508	1.06843	1.00914
0.00615	1.07477	1.06978	1.06634	1.06722	1.01258
0.006163	1.07439	1.06839	1.06632	1.06669	1.01546
0.006175	1.07408	1.06795	1.06616	1.06617	1.01529
0.006188	1.07353	1.06982	1.06662	1.06601	1.01425
0.0062	1.07221	1.07149	1.0669	1.06563	1.01415
0.006213	1.07111	1.07227	1.06771	1.06477	1.0151
0.006225	1.07157	1.07138	1.06865	1.06497	1.01564
0.006238	1.07378	1.07024	1.06919	1.06638	1.0148
0.00625	1.07559	1.06949	1.0689	1.0671	1.01299
0.006263	1.07573	1.0687	1.06854	1.06816	1.01125
0.006275	1.07446	1.06882	1.06834	1.06887	1.01083
0.006288	1.07348	1.07036	1.06856	1.06908	1.01214
0.0063	1.07362	1.07117	1.06885	1.06999	1.0157
0.006313	1.07421	1.07026	1.06956	1.07142	1.01927
0.006325	1.07529	1.06948	1.07036	1.07262	1.01984
0.006338	1.07634	1.07006	1.07117	1.07412	1.02076
0.00635	1.07697	1.07003	1.07096	1.07509	1.02043
0.006363	1.07764	1.0698	1.07009	1.07583	1.01821
0.006375	1.07813	1.06929	1.06906	1.07559	1.01659
0.006388	1.0776	1.0701	1.06973	1.07587	1.01591
0.0064	1.07686	1.0715	1.07134	1.07595	1.01527
0.006413	1.07557	1.07242	1.07168	1.07625	1.01373
0.006425	1.07584	1.07192	1.07025	1.07584	1.01358
0.006438	1.07749	1.07033	1.06853	1.07458	1.01412
0.00645	1.07904	1.06881	1.06734	1.07394	1.01365
0.006463	1.07905	1.06709	1.0665	1.07381	1.01197
0.006475	1.07663	1.06554	1.06617	1.07282	1.01001
0.006488	1.0741	1.06374	1.06632	1.07194	1.00786
0.0065	1.07208	1.06175	1.06657	1.07199	1.00723
0.006513	1.07048	1.05966	1.06534	1.07219	1.00675
0.006525	1.06985	1.05892	1.06354	1.0719	1.00662
0.006538	1.07019	1.05996	1.06239	1.07121	1.00731
0.00655	1.0718	1.06144	1.06231	1.06989	1.00797
0.006563	1.07275	1.06323	1.0625	1.06974	1.00915
0.006575	1.07303	1.06534	1.06241	1.07175	1.01021
0.006588	1.07273	1.0671	1.06365	1.07333	1.01113
0.0066	1.07301	1.06735	1.06589	1.074	1.01211
0.006613	1.074	1.06659	1.06825	1.07437	1.01159
0.006625	1.0735	1.06591	1.07034	1.07367	1.01099
0.006638	1.07221	1.06667	1.07174	1.07226	1.00978
0.00665	1.07215	1.06739	1.07224	1.0706	1.00873
0.006663	1.07285	1.06746	1.07292	1.06915	1.008
0.006675	1.07457	1.06855	1.07352	1.06845	1.00743
0.006688	1.07562	1.07116	1.07447	1.06787	1.00925
0.0067	1.07685	1.07281	1.07558	1.06698	1.01178
0.006713	1.07656	1.07175	1.07628	1.06673	1.01355
0.006725	1.07514	1.06955	1.07543	1.06681	1.01442
0.006738	1.07405	1.06634	1.07412	1.06731	1.01523
0.00675	1.0726	1.06456	1.07341	1.06834	1.0157
0.006763	1.07007	1.06479	1.0741	1.0686	1.0145
0.006775	1.06803	1.06547	1.07471	1.06918	1.01268
0.006788	1.06789	1.06513	1.07489	1.07063	1.01133
0.0068	1.06876	1.06422	1.07475	1.07196	1.01016
0.006813	1.0697	1.06351	1.07422	1.07212	1.0102
0.006825	1.07052	1.06282	1.07387	1.07179	1.01019
0.006838	1.0699	1.06234	1.0732	1.07287	1.00968
0.00685	1.068	1.06168	1.07146	1.07398	1.00867
0.006863	1.06662	1.05983	1.06937	1.07315	1.0059
0.006875	1.06642	1.05849	1.06823	1.07171	1.0026
0.006888	1.06684	1.05852	1.06744	1.07064	0.999765
0.0069	1.06734	1.0591	1.06655	1.06979	0.997874
0.006913	1.06839	1.05851	1.06595	1.06939	0.997766
0.006925	1.06816	1.05774	1.06614	1.06956	0.999691
0.006938	1.06699	1.05679	1.06674	1.07057	1.00324
0.00695	1.06716	1.05662	1.06767	1.07207	1.0054
0.006963	1.0684	1.05707	1.06779	1.07335	1.00693
0.006975	1.07032	1.05809	1.06683	1.07392	1.00719
0.006988	1.07305	1.05997	1.06537	1.07432	1.00626
0.007	1.07564	1.06224	1.06472	1.07421	1.00462
0.007013	1.0768	1.06445	1.06451	1.07364	1.002
0.007025	1.07673	1.06732	1.06408	1.07244	0.999715
0.007038	1.07583	1.06909	1.06315	1.07049	0.999567
0.00705	1.07516	1.06933	1.06332	1.06956	1.00003
0.007063	1.07487	1.06896	1.06329	1.07051	1.00081
0.007075	1.07609	1.068	1.06465	1.07256	1.00127
0.007088	1.07716	1.06771	1.06606	1.07434	1.00096
0.0071	1.07723	1.06766	1.06794	1.07485	1.00112
0.007113	1.07606	1.06784	1.06891	1.07417	1.00246
0.007125	1.07418	1.06839	1.07011	1.07313	1.00461
0.007138	1.07248	1.06852	1.07131	1.07202	1.00685
0.00715	1.07119	1.06956	1.0714	1.07074	1.00892
0.007163	1.07179	1.07043	1.07189	1.07014	1.00995
0.007175	1.07144	1.07133	1.07401	1.0704	1.01177
0.007188	1.07	1.07276	1.07625	1.07116	1.01515
0.0072	1.06971	1.07342	1.07629	1.07259	1.01737
0.007213	1.07118	1.07279	1.07571	1.07491	1.01729
0.007225	1.07313	1.07241	1.07549	1.07714	1.01544
0.007238	1.07539	1.07242	1.07591	1.07836	1.01311
0.00725	1.07611	1.07216	1.07645	1.07892	1.01289
0.007263	1.07611	1.07036	1.07655	1.0804	1.01362
0.007275	1.07572	1.06882	1.07613	1.08146	1.01607
0.007288	1.07584	1.06757	1.07669	1.08156	1.01742
0.0073	1.07738	1.06753	1.07854	1.08115	1.01566
0.007313	1.07848	1.0688	1.07951	1.08161	1.01132
0.007325	1.07771	1.06989	1.07956	1.08325	1.00753
0.007338	1.07787	1.07108	1.0796	1.08495	1.00609
0.00735	1.07974	1.07194	1.0798	1.0854	1.00627
0.007363	1.08211	1.07295	1.07974	1.08718	1.00671
0.007375	1.08363	1.07483	1.07937	1.08978	1.00684
0.007388	1.08472	1.07742	1.07887	1.09212	1.0071
0.0074	1.08657	1.08103	1.07873	1.09385	1.00683
0.007413	1.08882	1.08322	1.07753	1.0941	1.0073
0.007425	1.08986	1.08294	1.07728	1.09351	1.00906
0.007438	1.09058	1.08249	1.07798	1.09218	1.01078
0.00745	1.09273	1.08191	1.07809	1.09125	1.01228
0.007463	1.09526	1.08158	1.07731	1.09211	1.01269
0.007475	1.09734	1.08247	1.07652	1.09352	1.01218
0.007488	1.09774	1.0834	1.07568	1.09411	1.0109
0.0075	1.09697	1.08325	1.07466	1.09307	1.0094
0.007513	1.09572	1.08215	1.07375	1.09197	1.0086
0.007525	1.09457	1.08082	1.07333	1.09111	1.00903
0.007538	1.09363	1.07977	1.0736	1.08976	1.0094
0.00755	1.09197	1.07828	1.0744	1.08811	1.01037
0.007563	1.09021	1.07725	1.07455	1.08644	1.01375
0.007575	1.08955	1.07689	1.07476	1.08553	1.01729
0.007588	1.08885	1.0775	1.07626	1.08416	1.02106
0.0076	1.08863	1.07826	1.07844	1.08264	1.02256
0.007613	1.08896	1.07852	1.07967	1.0816	1.02079
0.007625	1.09072	1.07655	1.08038	1.08082	1.01894
0.007638	1.09205	1.07511	1.08023	1.08071	1.019
0.00765	1.09247	1.07569	1.08048	1.08067	1.01835
0.007663	1.09277	1.07663	1.08158	1.0811	1.01766
0.007675	1.09277	1.07752	1.08204	1.08241	1.01848
0.007688	1.09194	1.07837	1.08251	1.08333	1.02001
0.0077	1.09133	1.07988	1.08295	1.08404	1.02245
0.007713	1.09046	1.0809	1.08362	1.08393	1.02536
0.007725	1.08796	1.08135	1.08401	1.08361	1.02634
0.007738	1.08641	1.08171	1.08325	1.08356	1.02534
0.00775	1.08572	1.08085	1.0817	1.08356	1.02264
0.007763	1.08593	1.07933	1.07985	1.08496	1.01923
0.007775	1.08638	1.07857	1.07824	1.08579	1.01788
0.007788	1.08534	1.07781	1.07865	1.08431	1.0158
0.0078	1.08303	1.07814	1.07956	1.08285	1.01429
0.007813	1.08066	1.07942	1.08176	1.08251	1.01499
0.007825	1.07972	1.08093	1.08313	1.08269	1.01592
0.007838	1.08063	1.08133	1.08376	1.08413	1.016
0.00785	1.08234	1.08182	1.08461	1.08551	1.01643
0.007863	1.08427	1.08157	1.08506	1.0854	1.0174
0.007875	1.08531	1.08152	1.08419	1.08448	1.01798
0.007888	1.08664	1.08118	1.08244	1.08378	1.01806
0.0079	1.08742	1.08065	1.08143	1.08356	1.01774
0.007913	1.08693	1.08064	1.08223	1.08343	1.01664
0.007925	1.08723	1.08152	1.08421	1.08384	1.01626
0.007938	1.08854	1.08304	1.08555	1.08459	1.01485
0.00795	1.08906	1.08548	1.08525	1.08509	1.01352
0.007963	1.08947	1.08625	1.08406	1.08528	1.01265
0.007975	1.08956	1.08437	1.08231	1.08564	1.0118
0.007988	1.09077	1.0819	1.08134	1.08607	1.0114
0.008	1.09218	1.08065	1.08062	1.08588	1.01089
0.008013	1.09244	1.08038	1.08031	1.08692	1.01074
0.008025	1.092	1.08031	1.07956	1.08773	1.01056
0.008038	1.09146	1.08054	1.07947	1.08877	1.01071
0.00805	1.09052	1.08065	1.07943	1.08949	1.01079
0.008063	1.08947	1.07968	1.08055	1.08971	1.01011
0.008075	1.0897	1.07745	1.08235	1.08889	1.0095
0.008088	1.09049	1.07492	1.0843	1.0877	1.01023
0.0081	1.0906	1.07405	1.08641	1.08681	1.01236
0.008113	1.0907	1.07403	1.08854	1.08637	1.01479
0.008125	1.09091	1.07263	1.08941	1.08654	1.01502
0.008138	1.09025	1.07143	1.08937	1.0879	1.01292
0.00815	1.08868	1.07193	1.08795	1.08918	1.01237
0.008163	1.08748	1.07361	1.08546	1.08941	1.01439
0.008175	1.08591	1.07606	1.08207	1.08848	1.01588
0.008188	1.08579	1.07808	1.07889	1.08793	1.01604
0.0082	1.08724	1.08067	1.07753	1.08813	1.01662
0.008213	1.08896	1.08298	1.0781	1.08872	1.01675
0.008225	1.0901	1.0842	1.07995	1.09032	1.01622
0.008238	1.09064	1.08437	1.0803	1.09065	1.01584
0.00825	1.09052	1.0843	1.07998	1.09048	1.01537
0.008263	1.09101	1.08346	1.07951	1.09013	1.01555
0.008275	1.09057	1.08196	1.07906	1.092	1.01698
0.008288	1.08987	1.08066	1.07983	1.09499	1.01803
0.0083	1.09012	1.07938	1.07978	1.09712	1.0205
0.008313	1.09112	1.07912	1.07934	1.09774	1.02407
0.008325	1.09205	1.07963	1.07886	1.0974	1.02692
0.008338	1.09229	1.08049	1.07976	1.09673	1.02784
0.00835	1.09119	1.08085	1.08128	1.09493	1.02619
0.008363	1.09031	1.08262	1.08268	1.09232	1.0234
0.008375	1.09	1.08519	1.08422	1.09054	1.02139
0.008388	1.08833	1.08642	1.08614	1.08949	1.01927
0.0084	1.08747	1.08788	1.08777	1.08859	1.01507
0.008413	1.08901	1.0887	1.08713	1.08869	1.01096
0.008425	1.09203	1.08792	1.08578	1.08897	1.00822
0.008438	1.09411	1.08531	1.08429	1.08998	1.00658
0.00845	1.09458	1.08232	1.08336	1.09037	1.00703
0.008463	1.09555	1.07986	1.08347	1.0907	1.00751
0.008475	1.09579	1.07865	1.08305	1.09098	1.00783
0.008488	1.09559	1.07855	1.08195	1.09164	1.00784
0.0085	1.09596	1.07979	1.08149	1.09306	1.00815
0.008513	1.09778	1.08117	1.08081	1.09461	1.00834
0.008525	1.09835	1.08225	1.08027	1.0954	1.00968
0.008538	1.09724	1.08361	1.08043	1.09411	1.01022
0.00855	1.09394	1.08549	1.08138	1.09263	1.00948
0.008563	1.09082	1.08677	1.08314	1.09171	1.00913
0.008575	1.08836	1.0877	1.08534	1.08972	1.00939
0.008588	1.08564	1.0887	1.08703	1.08826	1.00867
0.0086	1.08309	1.08901	1.088	1.08875	1.00705
0.008613	1.08226	1.08943	1.08853	1.08996	1.00774
0.008625	1.08217	1.08988	1.08994	1.09131	1.01021
0.008638	1.08281	1.08891	1.09081	1.09166	1.01203
0.00865	1.08404	1.08752	1.08927	1.09259	1.01457
0.008663	1.08598	1.08653	1.08763	1.09484	1.01621
0.008675	1.08854	1.08607	1.08679	1.09742	1.01607
0.008688	1.09054	1.08583	1.0873	1.09901	1.01513
0.0087	1.09249	1.08552	1.08734	1.09858	1.01416
0.008713	1.09369	1.08357	1.08776	1.09682	1.01368
0.008725	1.09335	1.08167	1.0883	1.09535	1.0144
0.008738	1.09277	1.0805	1.08853	1.09429	1.01557
0.00875	1.09246	1.08069	1.08765	1.09356	1.01533
0.008763	1.09218	1.08133	1.08652	1.09444	1.01449
0.008775	1.0921	1.08185	1.08493	1.09421	1.01364
0.008788	1.09174	1.08349	1.08461	1.09298	1.01169
0.0088	1.09207	1.08461	1.08526	1.09236	1.01038
0.008813	1.0934	1.08376	1.08526	1.09253	1.01012
0.008825	1.09415	1.082	1.08467	1.09204	1.00941
0.008838	1.09511	1.08093	1.08417	1.09015	1.00893
0.00885	1.0962	1.08001	1.08434	1.08761	1.00916
0.008863	1.09658	1.07993	1.0855	1.08769	1.00794
0.008875	1.09668	1.0801	1.08651	1.08771	1.00609
0.008888	1.09746	1.08144	1.08661	1.0881	1.00464
0.0089	1.09872	1.08285	1.08654	1.08928	1.00245
0.008913	1.09917	1.08467	1.08692	1.08925	1.00173
0.008925	1.09902	1.086	1.0864	1.08943	1.00379
0.008938	1.0977	1.08699	1.08635	1.08997	1.00704
0.00895	1.09658	1.08866	1.08785	1.09076	1.01142
0.008963	1.09473	1.09076	1.0895	1.09223	1.01614
0.008975	1.09189	1.09222	1.09233	1.09292	1.01901
0.008988	1.09068	1.092	1.09534	1.09202	1.02067
0.009	1.09187	1.09084	1.09797	1.09104	1.02062
0.009013	1.09376	1.09077	1.09821	1.09036	1.01996
0.009025	1.0962	1.09203	1.09649	1.09076	1.01878
0.009038	1.0986	1.09241	1.09554	1.09149	1.01739
0.00905	1.09875	1.09161	1.09533	1.09156	1.01661
0.009063	1.0974	1.09059	1.09513	1.09157	1.01594
0.009075	1.09552	1.09001	1.09514	1.09189	1.01569
0.009088	1.09354	1.09027	1.09449	1.09186	1.01583
0.0091	1.09235	1.09053	1.09278	1.09193	1.01675
0.009113	1.09171	1.0906	1.09126	1.09194	1.01633
0.009125	1.09241	1.09058	1.08988	1.09302	1.01616
0.009138	1.09254	1.09081	1.08763	1.09385	1.01537
0.00915	1.09243	1.0915	1.08465	1.09469	1.01468
0.009163	1.09153	1.0923	1.08229	1.09526	1.01422
0.009175	1.08974	1.09191	1.08234	1.09621	1.01462
0.009188	1.08787	1.09157	1.08242	1.09763	1.01562
0.0092	1.08745	1.09274	1.08225	1.0989	1.01558
0.009213	1.08834	1.09389	1.08296	1.09902	1.01599
0.009225	1.08874	1.09443	1.08292	1.09751	1.01592
0.009238	1.08967	1.09426	1.08291	1.09694	1.0146
0.00925	1.09144	1.09293	1.083	1.09683	1.01029
0.009263	1.09326	1.09316	1.08357	1.09711	1.00569
0.009275	1.09377	1.09316	1.08522	1.09778	1.00289
0.009288	1.09437	1.09303	1.08649	1.09789	1.00204
0.0093	1.09481	1.09289	1.0861	1.0984	1.00158
0.009313	1.09434	1.09171	1.08369	1.09896	1.00158
0.009325	1.09407	1.09032	1.08173	1.09817	1.00125
0.009338	1.09444	1.08987	1.08084	1.09621	1.00046
0.00935	1.09554	1.09036	1.08089	1.09495	0.999111
0.009363	1.09677	1.09167	1.08006	1.0959	0.999989
0.009375	1.09872	1.09264	1.07919	1.09841	1.00077
0.009388	1.10039	1.09275	1.07781	1.10102	1.00275
0.0094	1.10201	1.09174	1.07764	1.10247	1.00541
0.009413	1.10383	1.0893	1.07953	1.10386	1.0057
0.009425	1.10514	1.08863	1.082	1.10416	1.00638
0.009438	1.10482	1.08942	1.08394	1.10252	1.00837
0.00945	1.10438	1.09015	1.08634	1.10089	1.01067
0.009463	1.10182	1.08939	1.08818	1.09956	1.01222
0.009475	1.09799	1.08877	1.09042	1.09966	1.01415
0.009488	1.09482	1.09034	1.09255	1.10059	1.01542
0.0095	1.09491	1.09192	1.0951	1.10191	1.01595
0.009513	1.09561	1.09319	1.09621	1.10236	1.01639
0.009525	1.09656	1.09371	1.09559	1.10261	1.01599
0.009538	1.09742	1.0943	1.09451	1.10135	1.01529
0.00955	1.09837	1.09504	1.09352	1.09941	1.01407
0.009563	1.0996	1.0943	1.0925	1.09793	1.01462
0.009575	1.1017	1.09267	1.09112	1.09583	1.01588
0.009588	1.10438	1.09162	1.09003	1.09334	1.01561
0.0096	1.10576	1.09095	1.09102	1.09271	1.01456
0.009613	1.10449	1.09187	1.0932	1.09371	1.01378
0.009625	1.10209	1.09388	1.0945	1.09436	1.01343
0.009638	1.09991	1.09588	1.09564	1.09437	1.01396
0.00965	1.09858	1.09717	1.09856	1.09508	1.01442
0.009663	1.09856	1.09594	1.10066	1.09661	1.01449
0.009675	1.09836	1.09462	1.1025	1.09827	1.01415
0.009688	1.09645	1.09372	1.1028	1.09956	1.01397
0.0097	1.09386	1.09366	1.10407	1.10041	1.01478
0.009713	1.09022	1.09364	1.10533	1.1014	1.01569
0.009725	1.08755	1.09125	1.10606	1.10259	1.01475
0.009738	1.08628	1.08827	1.10593	1.1041	1.01337
0.00975	1.08568	1.08702	1.10478	1.10469	1.012
0.009763	1.08728	1.08785	1.1033	1.10415	1.01036
0.009775	1.09035	1.08895	1.1022	1.10391	1.00937
0.009788	1.09338	1.09059	1.10099	1.10393	1.00935
0.0098	1.09544	1.09144	1.09958	1.10343	1.00808
0.009813	1.09716	1.09272	1.09768	1.1031	1.00656
0.009825	1.09976	1.09398	1.09714	1.10404	1.00463
0.009838	1.10266	1.09541	1.09799	1.10508	1.00343
0.00985	1.10488	1.09698	1.09902	1.10525	1.00366
0.009863	1.10713	1.09788	1.09824	1.10458	1.00493
0.009875	1.10839	1.09851	1.09713	1.10355	1.00693
0.009888	1.10855	1.09866	1.09703	1.10164	1.00694
0.0099	1.10839	1.09857	1.09794	1.0998	1.00669
0.009913	1.10773	1.09794	1.09967	1.09848	1.00624
0.009925	1.10732	1.09777	1.10214	1.09753	1.00615
0.009938	1.10755	1.09721	1.10409	1.09692	1.0066
0.00995	1.10725	1.09608	1.10574	1.09643	1.00682
0.009963	1.10679	1.09508	1.10712	1.09544	1.00518
0.009975	1.10749	1.09659	1.10803	1.09514	1.0037
0.009988	1.1068	1.09724	1.10785	1.09487	1.00314
0.01	1.10585	1.09622	1.10716	1.09485	1.00334
0.010013	1.10472	1.09564	1.10598	1.09508	1.00383
0.010025	1.10435	1.09694	1.10399	1.09612	1.00489
0.010038	1.10426	1.09885	1.10125	1.09774	1.00549
0.01005	1.10482	1.09965	1.09886	1.09816	1.00612
0.010063	1.10507	1.09987	1.09755	1.09759	1.00711
0.010075	1.10478	1.09969	1.09644	1.0983	1.00842
0.010088	1.10476	1.09827	1.09492	1.10091	1.01015
0.0101	1.10492	1.09651	1.09522	1.10313	1.01119
0.010113	1.10585	1.09569	1.09625	1.10447	1.01229
0.010125	1.10744	1.09587	1.09666	1.10466	1.01307
0.010138	1.10885	1.09563	1.09645	1.10334	1.01391
0.01015	1.10969	1.09433	1.09726	1.10189	1.0158
0.010163	1.10943	1.09239	1.09857	1.10083	1.01753
0.010175	1.10805	1.09135	1.09947	1.10022	1.01789
0.010188	1.1066	1.09092	1.09938	1.101	1.01766
0.0102	1.10649	1.09142	1.09917	1.10065	1.01702
0.010213	1.10837	1.09218	1.10034	1.10021	1.01564
0.010225	1.11001	1.09278	1.102	1.1007	1.01358
0.010238	1.11	1.09374	1.10307	1.1008	1.01127
0.01025	1.11037	1.09431	1.10173	1.10135	1.01022
0.010263	1.11055	1.09499	1.09992	1.10232	1.01125
0.010275	1.10956	1.09532	1.09784	1.10356	1.01406
0.010288	1.10918	1.09475	1.09668	1.10593	1.01751
0.0103	1.10999	1.09387	1.09683	1.10913	1.02003
0.010313	1.11157	1.09317	1.09759	1.11288	1.02109
0.010325	1.11185	1.09299	1.09841	1.11525	1.01958
0.010338	1.11141	1.09465	1.09953	1.1162	1.01657
0.01035	1.11122	1.09591	1.10051	1.11688	1.01448
0.010363	1.11145	1.09691	1.10115	1.11693	1.01341
0.010375	1.11073	1.09747	1.10163	1.11609	1.01295
0.010388	1.11112	1.09855	1.10124	1.11447	1.01212
0.0104	1.11222	1.09918	1.1008	1.11333	1.01124
0.010413	1.11423	1.09838	1.09998	1.11287	1.01016
0.010425	1.1154	1.09654	1.09907	1.11168	1.0103
0.010438	1.11531	1.09555	1.09786	1.10928	1.01109
0.01045	1.11419	1.09604	1.09834	1.10712	1.01181
0.010463	1.11161	1.09708	1.09914	1.10666	1.01255
0.010475	1.10947	1.09786	1.09912	1.10576	1.0134
0.010488	1.10918	1.09923	1.09915	1.10455	1.01432
0.0105	1.10852	1.10054	1.09841	1.10601	1.01497
0.010513	1.10642	1.10074	1.09757	1.10638	1.01578
0.010525	1.10314	1.10026	1.09626	1.10632	1.01589
0.010538	1.10023	1.10015	1.09496	1.1066	1.01576
0.01055	1.09867	1.10012	1.09517	1.10693	1.01516
0.010563	1.09855	1.10063	1.09572	1.10663	1.01404
0.010575	1.09962	1.10099	1.09712	1.10644	1.01342
0.010588	1.10093	1.10115	1.10032	1.10708	1.01441
0.0106	1.10201	1.10031	1.10208	1.10779	1.01403
0.010613	1.10313	1.10035	1.10308	1.10792	1.01351
0.010625	1.10369	1.10064	1.10392	1.10587	1.01314
0.010638	1.10329	1.10019	1.10432	1.10338	1.01275
0.01065	1.10065	1.10132	1.10352	1.10153	1.0111
0.010663	1.09747	1.10438	1.10373	1.10131	1.00822
0.010675	1.09425	1.1084	1.1063	1.10227	1.00602
0.010688	1.0931	1.11139	1.10895	1.10426	1.00562
0.0107	1.0935	1.11335	1.11055	1.10616	1.00551
0.010713	1.09504	1.11366	1.11086	1.10783	1.00662
0.010725	1.09793	1.11192	1.11091	1.10877	1.00756
0.010738	1.10038	1.1097	1.1102	1.10958	1.00805
0.01075	1.10157	1.10898	1.10873	1.11051	1.00908
0.010763	1.10253	1.109	1.10576	1.11175	1.0096
0.010775	1.10361	1.10755	1.10523	1.11421	1.00837
0.010788	1.10499	1.10531	1.10565	1.11658	1.00615
0.0108	1.10637	1.1024	1.10551	1.11701	1.00361
0.010813	1.10853	1.0998	1.10484	1.11618	1.00111
0.010825	1.10948	1.09886	1.10348	1.11473	1.00014
0.010838	1.10994	1.09935	1.10324	1.11335	1.00123
0.01085	1.11171	1.10099	1.10407	1.1118	1.00178
0.010863	1.1142	1.10281	1.10448	1.11068	1.00257
0.010875	1.1142	1.10471	1.10433	1.11168	1.0053
0.010888	1.11161	1.10673	1.10376	1.11346	1.00808
0.0109	1.1082	1.10787	1.10243	1.11328	1.00962
0.010913	1.10614	1.10717	1.10072	1.11195	1.0104
0.010925	1.10504	1.10515	1.0995	1.11131	1.0113
0.010938	1.10506	1.10411	1.09931	1.11033	1.01161
0.01095	1.10593	1.10551	1.10087	1.10903	1.01154
0.010963	1.10818	1.10696	1.10261	1.10924	1.01109
0.010975	1.11052	1.10738	1.10349	1.10994	1.01182
0.010988	1.11334	1.10751	1.10446	1.11101	1.01348
0.011	1.1161	1.10701	1.10583	1.11114	1.01498
0.011013	1.11631	1.10667	1.10711	1.11095	1.01584
0.011025	1.11668	1.1066	1.10692	1.10913	1.01563
0.011038	1.11741	1.10748	1.10704	1.10814	1.01397
0.01105	1.11784	1.10791	1.10742	1.10708	1.01309
0.011063	1.11782	1.10862	1.10638	1.10597	1.01314
0.011075	1.11859	1.11043	1.10512	1.10568	1.01283
0.011088	1.11973	1.11182	1.10428	1.10694	1.01286
0.0111	1.11959	1.11257	1.10423	1.10895	1.01254
0.011113	1.11842	1.11292	1.10477	1.11116	1.01224
0.011125	1.11765	1.11359	1.10453	1.1141	1.01182
0.011138	1.11709	1.11322	1.10419	1.11724	1.00986
0.01115	1.11714	1.11245	1.10411	1.11937	1.00783
0.011163	1.11784	1.11147	1.10251	1.1198	1.00653
0.011175	1.1173	1.10957	1.1002	1.1196	1.00514
0.011188	1.11635	1.10799	1.09783	1.11891	1.00421
0.0112	1.11593	1.10845	1.09714	1.11777	1.00478
0.011213	1.1164	1.11035	1.09894	1.11581	1.00774
0.011225	1.11681	1.11172	1.10089	1.11282	1.01213
0.011238	1.11735	1.11188	1.1019	1.11074	1.01595
0.01125	1.11759	1.11131	1.10151	1.11094	1.01687
0.011263	1.1169	1.111	1.10084	1.11237	1.0172
0.011275	1.1153	1.11014	1.09981	1.11435	1.01775
0.011288	1.11499	1.10931	1.09885	1.11521	1.01843
0.0113	1.11482	1.10706	1.09875	1.11507	1.01863
0.011313	1.11399	1.10614	1.09702	1.11541	1.0193
0.011325	1.1136	1.10746	1.09504	1.11618	1.01923
0.011338	1.11499	1.1089	1.09507	1.11686	1.01779
0.01135	1.1183	1.10981	1.09692	1.11648	1.01526
0.011363	1.1198	1.10905	1.09856	1.1148	1.01401
0.011375	1.11994	1.10694	1.10043	1.11424	1.01309
0.011388	1.11786	1.10589	1.10216	1.11401	1.01213
0.0114	1.11544	1.10627	1.10309	1.11458	1.01071
0.011413	1.11453	1.10756	1.10247	1.11532	1.01118
0.011425	1.11364	1.10748	1.10037	1.11512	1.01385
0.011438	1.11238	1.10592	1.09829	1.11473	1.01621
0.01145	1.11225	1.10384	1.09757	1.11315	1.01618
0.011463	1.11247	1.10175	1.09847	1.11106	1.01577
0.011475	1.11345	1.10108	1.1005	1.1105	1.0146
0.011488	1.11424	1.10095	1.10199	1.11041	1.0121
0.0115	1.11462	1.1018	1.10188	1.10844	1.01125
0.011513	1.11363	1.10383	1.10083	1.10647	1.01162
0.011525	1.11294	1.10519	1.10122	1.10647	1.0117
0.011538	1.1133	1.1065	1.10229	1.10762	1.01204
0.01155	1.11374	1.10786	1.10381	1.1091	1.01109
0.011563	1.11525	1.10859	1.10462	1.11032	1.00988
0.011575	1.11693	1.10906	1.10526	1.11099	1.00958
0.011588	1.11765	1.10973	1.106	1.10992	1.01027
0.0116	1.11961	1.11028	1.10659	1.10788	1.01132
0.011613	1.12176	1.11213	1.10703	1.10603	1.01098
0.011625	1.12223	1.1131	1.10699	1.10513	1.01074
0.01165	1.11694	1.10933	1.1044	1.10901	1.0108
0.011675	1.11208	1.10781	1.10375	1.11358	1.0117
0.0117	1.10728	1.1072	1.10492	1.11668	1.01289
0.011725	1.11062	1.10488	1.10355	1.11699	1.01167
0.01175	1.11296	1.10317	1.10374	1.11709	1.01023
0.011775	1.11344	1.10811	1.10151	1.11286	1.00916
0.0118	1.11728	1.11226	1.099	1.11081	1.0078
0.011825	1.12264	1.1134	1.09782	1.11228	1.00655
0.01185	1.12351	1.11069	1.09855	1.1131	1.00814
0.011875	1.1217	1.10661	1.10436	1.1111	1.00832
0.0119	1.12003	1.10689	1.10848	1.11027	1.0067
0.011925	1.11942	1.1109	1.1087	1.10996	1.00995
0.01195	1.12052	1.11012	1.10735	1.11233	1.01187
0.011975	1.116	1.10807	1.10982	1.11552	1.00669
0.012	1.11362	1.10763	1.10835	1.11656	1.00406
0.012025	1.11357	1.10741	1.10621	1.11643	1.00575
0.01205	1.11732	1.10718	1.10733	1.11826	1.01066
0.012088	1.12096	1.10786	1.10508	1.11546	1.01282
0.012113	1.12159	1.10847	1.10283	1.11019	1.00802
0.012138	1.12503	1.10651	1.09981	1.10818	1.00473
0.012163	1.12637	1.1034	1.09661	1.10926	1.00754
0.012188	1.12515	1.10124	1.0971	1.10872	1.00854
0.012213	1.12707	1.10018	1.1021	1.10881	1.00831
0.012238	1.12759	1.10042	1.10771	1.10889	1.01332
0.012263	1.12684	1.10199	1.10667	1.1083	1.01534
0.012288	1.12687	1.10471	1.10739	1.11082	1.01841
0.012313	1.12538	1.10556	1.1109	1.11356	1.02055
0.012338	1.12549	1.10691	1.11214	1.11592	1.01386
0.012363	1.12627	1.10952	1.11145	1.11465	1.00657
0.012388	1.12525	1.11242	1.11246	1.11283	1.00536
0.012425	1.12564	1.11377	1.11472	1.11554	1.00676
0.01245	1.12401	1.11087	1.11827	1.11595	1.00741
0.012475	1.1218	1.10788	1.12192	1.11344	1.0113
0.0125	1.11895	1.10815	1.12094	1.11564	1.01685
0.012525	1.11919	1.11124	1.12164	1.1178	1.01582
0.01255	1.11969	1.1123	1.12179	1.11828	1.01364
0.012575	1.12007	1.1147	1.11895	1.1194	1.01264
0.0126	1.12177	1.11243	1.11764	1.11888	1.01428
0.012625	1.12442	1.11183	1.11687	1.11958	1.01687
0.012663	1.12299	1.11553	1.12061	1.12475	1.01643
0.012688	1.12527	1.11811	1.12013	1.12574	1.01715
0.012713	1.12737	1.11683	1.12089	1.12276	1.01677
0.012738	1.12522	1.11588	1.12183	1.12076	1.01789
0.012763	1.12194	1.1159	1.11884	1.11774	1.01683
0.012788	1.1181	1.11725	1.11194	1.11821	1.01322
0.012813	1.11763	1.1191	1.1073	1.12011	1.00811
0.01285	1.11451	1.11669	1.10653	1.12145	1.0077
0.012875	1.11503	1.11398	1.10742	1.1188	1.00966
0.0129	1.11768	1.11542	1.10988	1.11728	1.01272
0.012925	1.12069	1.11534	1.11017	1.1194	1.0116
0.01295	1.12186	1.11219	1.10848	1.12073	1.01179
0.012975	1.12702	1.11077	1.11162	1.12063	1.00955
0.013013	1.12745	1.11356	1.12276	1.11596	1.01145
0.013038	1.12693	1.11758	1.12406	1.1171	1.01006
0.013063	1.12867	1.11871	1.12114	1.12332	1.01108
0.013088	1.12968	1.12007	1.12255	1.12223	1.01179
0.013113	1.12856	1.1216	1.12071	1.12263	1.00865
0.01315	1.12617	1.11694	1.11664	1.1221	1.00533
0.013175	1.12416	1.11401	1.11573	1.12303	1.00248
0.0132	1.12695	1.10941	1.11315	1.12179	1.00626
0.013225	1.13109	1.10718	1.115	1.12058	1.01427
0.01325	1.13922	1.1052	1.11679	1.12168	1.01773
0.013288	1.14102	1.10684	1.11636	1.12288	1.02185
0.013313	1.13767	1.10892	1.11685	1.12568	1.0231
0.013338	1.13582	1.11143	1.11783	1.12775	1.02275
0.013363	1.13448	1.11115	1.12014	1.12939	1.02019
0.0134	1.12996	1.10899	1.1217	1.12983	1.01799
0.013425	1.12957	1.10908	1.11915	1.13064	1.01591
0.01345	1.12787	1.10858	1.11822	1.13236	1.0137
0.013475	1.12689	1.11384	1.11451	1.1294	1.01804
0.013513	1.12594	1.1214	1.11495	1.12423	1.02202
0.013538	1.12526	1.12127	1.11737	1.12453	1.02033
0.013563	1.12565	1.12008	1.1209	1.12405	1.01997
0.013588	1.12734	1.12287	1.12414	1.12197	1.01929
0.013625	1.12885	1.12542	1.12155	1.12576	1.01532
0.01365	1.13003	1.12628	1.12144	1.12992	1.01169
0.013675	1.13215	1.1269	1.12117	1.12811	1.0089
0.0137	1.13487	1.12356	1.12197	1.12698	1.00738
0.013738	1.13635	1.11778	1.1238	1.12726	1.00727
0.013763	1.13577	1.11854	1.12289	1.12628	1.00855
0.013788	1.13269	1.12054	1.1204	1.12388	1.00558
0.013813	1.13054	1.12236	1.11577	1.12461	1.00213
0.01385	1.12807	1.11557	1.10913	1.12364	1.00808
0.013875	1.12818	1.11239	1.11241	1.12076	1.00916
0.0139	1.12996	1.11328	1.11821	1.12167	1.01283
0.013938	1.13473	1.119	1.12576	1.12319	1.00981
0.013963	1.13668	1.12101	1.12754	1.12289	1.00611
0.013988	1.13761	1.12557	1.12579	1.12394	1.00164
0.014025	1.13855	1.12598	1.12448	1.12892	1.00192
0.01405	1.14187	1.12258	1.12236	1.1295	1.00801
0.014075	1.14152	1.12082	1.12238	1.13092	1.01404
0.014113	1.13835	1.12524	1.12406	1.13178	1.0163
0.014138	1.13498	1.12617	1.12475	1.12951	1.01452
0.014163	1.13522	1.12898	1.12659	1.12985	1.01231
0.0142	1.13274	1.13316	1.12441	1.13147	1.00555
0.014225	1.13309	1.13255	1.12542	1.12862	1.00568
0.01425	1.13057	1.13115	1.12635	1.12602	1.00668
0.014288	1.13382	1.12694	1.12679	1.12924	1.00712
0.014313	1.13737	1.12562	1.13041	1.13282	1.0088
0.014338	1.13788	1.12389	1.13238	1.13208	1.01128
0.014375	1.13499	1.12319	1.13408	1.1302	1.01622
0.0144	1.13588	1.12736	1.13245	1.13248	1.01957
0.014425	1.13566	1.12941	1.12817	1.13431	1.01758
0.014463	1.13513	1.12638	1.12902	1.13798	1.0157
0.014488	1.13663	1.12328	1.12895	1.1343	1.01763
0.014525	1.13255	1.11525	1.12493	1.12805	1.01687
0.01455	1.13006	1.11517	1.12347	1.12716	1.01357
0.014575	1.12746	1.11465	1.1243	1.12525	1.0128
0.014613	1.1309	1.11911	1.12012	1.12877	1.01188
0.014638	1.13495	1.11915	1.11918	1.12938	1.00939
0.014675	1.1399	1.11851	1.11886	1.12785	1.00749
0.0147	1.14477	1.12068	1.11752	1.12911	1.00542
0.014725	1.14579	1.11862	1.11959	1.13422	1.01075
0.014763	1.14421	1.11967	1.12565	1.13878	1.01289
0.014788	1.14518	1.11999	1.12525	1.13477	1.01043
0.014825	1.14212	1.12078	1.12418	1.13393	1.0068
0.01485	1.14	1.12099	1.12232	1.13288	1.00646
0.014888	1.13676	1.12306	1.11731	1.13471	1.00857
0.014913	1.13574	1.12605	1.11864	1.13754	1.0068
0.014938	1.13434	1.13009	1.12507	1.14044	1.00603
0.014975	1.13324	1.13366	1.13361	1.13844	1.0132
0.015	1.13845	1.13173	1.13246	1.1337	1.01316
0.015038	1.13828	1.12419	1.12805	1.12933	1.00623
0.015063	1.13852	1.12271	1.1309	1.13354	1.00564
0.0151	1.13993	1.12748	1.13901	1.13567	1.01549
0.015125	1.14239	1.13226	1.13966	1.13582	1.01979
0.015163	1.14045	1.13431	1.13082	1.13721	1.02114
0.015188	1.13991	1.13121	1.13289	1.13833	1.01845
0.015225	1.14215	1.13794	1.13109	1.13642	1.01656
0.01525	1.1422	1.14112	1.12861	1.13482	1.01187
0.015288	1.14282	1.13931	1.12776	1.13489	1.00947
0.015313	1.14486	1.13688	1.12572	1.1372	1.00708
0.01535	1.1474	1.13671	1.12594	1.13848	1.00907
0.015375	1.1422	1.13468	1.12885	1.13959	1.00935
0.015413	1.14156	1.13114	1.12509	1.13716	1.01047
0.015438	1.14203	1.13026	1.12119	1.13642	1.01356
0.015475	1.14466	1.12704	1.12131	1.13803	1.01009
0.0155	1.14528	1.12623	1.12429	1.14067	1.01098
0.015538	1.14614	1.12729	1.12512	1.14048	1.01369
0.015563	1.14717	1.12864	1.12861	1.13595	1.01724
0.0156	1.14576	1.13058	1.12807	1.13214	1.01546
0.015625	1.13977	1.13097	1.12717	1.13536	1.01302
0.015663	1.14175	1.13309	1.1217	1.14362	1.00849
0.015688	1.14331	1.13432	1.11746	1.14884	1.00921
0.015725	1.1478	1.13233	1.11958	1.1452	1.00947
0.01575	1.15182	1.13299	1.12098	1.13843	1.01193
0.015788	1.14532	1.13772	1.12218	1.13235	1.0138
0.015825	1.14117	1.13959	1.12491	1.13332	1.01489
0.01585	1.14272	1.14105	1.1284	1.13287	1.01381
0.015888	1.14053	1.14063	1.13261	1.13524	1.01002
0.015913	1.14104	1.13754	1.13329	1.14117	1.00677
0.01595	1.14141	1.12896	1.1363	1.14369	1.00625
0.015975	1.14202	1.12613	1.1364	1.14363	1.00656
0.016013	1.1398	1.12847	1.1327	1.14275	1.0097
0.01605	1.14179	1.12909	1.1347	1.14327	1.01517
0.016075	1.14169	1.12777	1.13125	1.1458	1.01773
0.016113	1.14369	1.12866	1.13211	1.14417	1.01635
0.016138	1.1432	1.13091	1.13182	1.14217	1.0133
0.016175	1.14875	1.13572	1.12621	1.14238	1.01106
0.016213	1.1465	1.1399	1.12964	1.14002	1.0067
0.016238	1.14241	1.13741	1.12996	1.14057	1.00587
0.016275	1.14054	1.13274	1.1297	1.14138	1.01127
0.016313	1.13864	1.12748	1.13109	1.13828	1.01181
0.016338	1.14135	1.12674	1.13223	1.13993	1.01088
0.016375	1.15157	1.126	1.1352	1.14161	1.00697
0.0164	1.15323	1.12903	1.13495	1.14257	1.00852
0.016438	1.15295	1.13308	1.13528	1.14285	1.00505
0.016475	1.15024	1.13062	1.14158	1.14161	1.00204
0.0165	1.14829	1.1303	1.14324	1.14037	1.00403
0.016538	1.14766	1.13269	1.14196	1.13712	1.00429
0.016575	1.14614	1.13594	1.14038	1.14067	1.00479
0.0166	1.14944	1.13552	1.13976	1.14045	1.00704
0.016638	1.15042	1.13502	1.1391	1.13869	1.00304
0.016675	1.15026	1.13379	1.13656	1.14036	0.999023
0.0167	1.14912	1.13401	1.1346	1.14567	1.00077
0.016738	1.14805	1.13115	1.1345	1.15025	1.00162
0.016775	1.15458	1.13404	1.13305	1.152	1.00007
0.016813	1.15206	1.13545	1.13575	1.15127	1.00551
0.016838	1.14906	1.13471	1.1392	1.15272	1.00933
0.016875	1.14386	1.12948	1.13561	1.15513	1.01226
0.016913	1.14248	1.13343	1.13547	1.15122	1.01177
0.016938	1.1435	1.13766	1.13291	1.14998	1.01003
0.016975	1.14709	1.14074	1.12882	1.14911	1.0093
0.017013	1.15175	1.14488	1.12487	1.14597	1.00847
0.01705	1.15523	1.14427	1.12943	1.14528	1.00791
0.017075	1.15379	1.14491	1.13249	1.14261	1.01227
0.017113	1.15322	1.14549	1.13434	1.14329	1.01299
0.01715	1.15037	1.14096	1.1366	1.14547	1.01238
0.017188	1.14928	1.146	1.14144	1.14376	1.02017
0.017213	1.15029	1.14257	1.14	1.14715	1.02265
0.01725	1.14817	1.14007	1.13674	1.15465	1.02317
0.017288	1.14592	1.13451	1.13262	1.15691	1.01828
0.017325	1.14558	1.13474	1.13368	1.14815	1.01411
0.01735	1.14892	1.1342	1.13806	1.14571	1.00978
0.017388	1.1535	1.13549	1.13998	1.15063	1.00605
0.017425	1.15511	1.13536	1.13955	1.14876	1.00707
0.017463	1.15434	1.1348	1.13453	1.14542	1.00614
0.017488	1.15382	1.13536	1.13655	1.14646	1.00348
0.017525	1.14935	1.13582	1.14311	1.14973	1.00464
0.017563	1.14762	1.13688	1.14593	1.15414	1.00672
0.0176	1.14726	1.13406	1.14374	1.15484	1.01075
0.017638	1.14553	1.13481	1.14305	1.1519	1.01518
0.017663	1.14458	1.13512	1.14185	1.1502	1.01171
0.0177	1.14973	1.13776	1.14092	1.14679	1.00818
0.017738	1.14934	1.13817	1.14327	1.1476	1.0108
0.017775	1.15151	1.13667	1.13838	1.15099	1.00953
0.017813	1.15254	1.13173	1.13866	1.15327	1.01336
0.01785	1.15429	1.13032	1.13454	1.15152	1.00336
0.017875	1.15427	1.12729	1.13446	1.14954	1.00202
0.017913	1.15626	1.13136	1.13964	1.14491	1.00732
0.01795	1.15437	1.13466	1.13871	1.14584	1.01491
0.017988	1.15329	1.13564	1.14151	1.15105	1.01217
0.018025	1.15422	1.13645	1.14209	1.15312	1.00738
0.018063	1.15119	1.1389	1.13766	1.15093	1.00677
0.0181	1.15343	1.13701	1.14036	1.14927	1.00968
0.018125	1.15583	1.14222	1.14037	1.14868	1.00919
0.018163	1.15981	1.1437	1.13818	1.15043	1.0057
0.0182	1.15754	1.14626	1.13675	1.1524	1.00866
0.018238	1.15701	1.14399	1.13729	1.1548	1.01411
0.018275	1.15546	1.14638	1.13517	1.15362	1.0155
0.018313	1.15681	1.14449	1.13897	1.15118	1.01383
0.01835	1.16142	1.14254	1.13848	1.14888	1.00883
0.018388	1.16555	1.1478	1.14055	1.1488	1.01043
0.018425	1.16382	1.14843	1.13986	1.14951	1.00942
0.018463	1.16511	1.14519	1.14059	1.15244	1.01023
0.0185	1.15762	1.14337	1.14436	1.15909	1.00919
0.018525	1.15493	1.1421	1.14613	1.15712	1.00705
0.018563	1.15725	1.14265	1.14685	1.15261	1.00902
0.0186	1.15846	1.14358	1.15062	1.15579	1.01372
0.018638	1.15396	1.14834	1.15651	1.15376	1.01839
0.018675	1.15423	1.14874	1.15416	1.14969	1.01475
0.018713	1.15406	1.14848	1.15842	1.15013	1.01448
0.01875	1.15602	1.14637	1.15948	1.15195	1.01436
0.018788	1.15531	1.14337	1.15546	1.15261	1.01236
0.018825	1.15418	1.14088	1.15269	1.15027	1.01784
0.018863	1.15537	1.14275	1.15437	1.15274	1.02217
0.0189	1.15409	1.1471	1.15066	1.15338	1.02433
0.018938	1.1527	1.15197	1.14789	1.15261	1.01824
0.018975	1.15786	1.15252	1.14616	1.15317	1.01325
0.019013	1.15967	1.14531	1.14351	1.15394	1.01164
0.01905	1.15923	1.14474	1.14526	1.15467	1.01228
0.019088	1.15896	1.14526	1.14736	1.1559	1.00148
0.019125	1.15577	1.15137	1.14867	1.15371	1.00609
0.019163	1.155	1.15351	1.14889	1.15331	1.01547
0.0192	1.15111	1.15399	1.14693	1.15491	1.01402
0.019238	1.15391	1.15426	1.14666	1.15265	1.01451
0.019275	1.16024	1.14644	1.14857	1.15374	1.00751
0.019313	1.1632	1.14496	1.13733	1.15695	1.00999
0.01935	1.16518	1.14454	1.13832	1.16081	1.01075
0.019388	1.16263	1.14209	1.13947	1.15609	1.01022
0.019425	1.16131	1.14392	1.14523	1.15149	1.00842
0.019463	1.15684	1.14841	1.15256	1.15198	1.0087
0.0195	1.15528	1.15103	1.15255	1.15188	1.01764
0.01955	1.15205	1.14803	1.14788	1.15084	1.0192
0.019588	1.15586	1.14578	1.14956	1.15189	1.01438
0.019625	1.15651	1.13908	1.14833	1.15753	1.01374
0.019663	1.16047	1.13672	1.15306	1.16176	1.01711
0.0197	1.15867	1.13833	1.14952	1.15857	1.01411
0.019738	1.15529	1.13902	1.14613	1.15765	1.01178
0.019775	1.15517	1.13967	1.14869	1.15854	1.00939
0.019813	1.16628	1.14785	1.14832	1.15557	1.01191
0.01985	1.16688	1.14569	1.14799	1.1547	1.01194
0.019888	1.16604	1.1495	1.14735	1.16047	1.01056
0.019938	1.1692	1.15993	1.1447	1.16446	1.0152
0.019975	1.16546	1.14883	1.14523	1.16195	1.01536
0.020013	1.16136	1.14354	1.14552	1.158	1.01517
0.02005	1.15964	1.14628	1.14965	1.15784	1.01379
0.020088	1.15455	1.14708	1.15226	1.15806	1.01703
0.020125	1.15531	1.14595	1.14739	1.15576	1.01971
0.020163	1.15722	1.14918	1.15241	1.15217	1.01785
0.020213	1.15621	1.1501	1.15333	1.15265	1.01164
0.02025	1.15464	1.1541	1.14996	1.15646	1.01405
0.020288	1.16134	1.15246	1.14712	1.16087	1.01215
0.020325	1.1659	1.15261	1.15103	1.15885	1.01534
0.020363	1.16277	1.14799	1.15239	1.15627	1.01275
0.0204	1.16236	1.14284	1.1535	1.15039	1.00753
0.02045	1.16195	1.14807	1.1507	1.15191	1.01486
0.020488	1.16365	1.14891	1.1501	1.15278	1.01775
0.020525	1.16465	1.14678	1.15184	1.15358	1.01846
0.020563	1.16302	1.14664	1.15018	1.15482	1.01269
0.0206	1.16892	1.14789	1.14951	1.15684	1.01049
0.02065	1.17115	1.15196	1.14899	1.15839	1.01144
0.020688	1.16078	1.14934	1.14626	1.15915	1.01012
0.020725	1.1599	1.14914	1.14857	1.1617	1.01858
0.020763	1.16744	1.1531	1.1469	1.16333	1.01956
0.020813	1.17032	1.1461	1.14675	1.16987	1.0185
0.02085	1.17386	1.14652	1.15244	1.16721	1.01465
0.020888	1.17436	1.14409	1.15074	1.16176	1.00967
0.020925	1.16932	1.14599	1.15284	1.16389	1.00439
0.020975	1.16533	1.15194	1.15628	1.16136	1.00581
0.021013	1.16361	1.14864	1.15921	1.15979	1.00929
0.02105	1.16491	1.15336	1.1562	1.15907	1.00736
0.021088	1.16352	1.15075	1.15662	1.15956	1.00711
0.021138	1.15396	1.15217	1.1503	1.16536	1.01946
0.021175	1.15918	1.1512	1.14939	1.16463	1.01585
0.021213	1.16184	1.15243	1.14755	1.15888	1.01268
0.021263	1.16412	1.1507	1.15621	1.16427	1.01171
0.0213	1.16136	1.15161	1.15864	1.15941	1.01133
0.021338	1.16271	1.15002	1.15658	1.15306	1.00492
0.021388	1.16633	1.14748	1.15425	1.16051	1.00682
0.021425	1.16743	1.14737	1.15184	1.16552	1.01592
0.021463	1.16868	1.15142	1.14671	1.16494	1.01429
0.021513	1.17178	1.1569	1.15525	1.16586	1.00842
0.02155	1.1716	1.15884	1.16302	1.16261	1.01399
0.021588	1.17341	1.15104	1.16315	1.16044	1.01642
0.021638	1.16937	1.14879	1.15746	1.15909	1.01836
0.021675	1.1656	1.15122	1.15464	1.16359	1.02189
0.021713	1.16645	1.15269	1.15349	1.16595	1.02204
0.021763	1.16559	1.15231	1.15967	1.16907	1.01417
0.0218	1.16942	1.15131	1.15417	1.16489	1.01468
0.021838	1.16968	1.15086	1.15029	1.16117	1.0149
0.021888	1.16899	1.15247	1.15116	1.16553	1.01763
0.021925	1.16818	1.15739	1.15089	1.1646	1.0173
0.021975	1.16235	1.15545	1.14747	1.16398	1.01562
0.022013	1.16643	1.1497	1.14657	1.16546	1.01626
0.02205	1.16964	1.15564	1.14803	1.16364	1.02176
0.0221	1.1704	1.16138	1.14481	1.15874	1.02334
0.022138	1.17343	1.15972	1.14687	1.15879	1.01817
0.022188	1.16755	1.15963	1.15156	1.15562	1.01504
0.022225	1.16571	1.15959	1.15569	1.15842	1.01079
0.022275	1.17232	1.15744	1.15882	1.1642	1.00888
0.022313	1.17654	1.15986	1.15833	1.168	1.00839
0.02235	1.18337	1.16013	1.15498	1.17043	1.01191
0.0224	1.18486	1.15803	1.14721	1.17133	1.01457
0.022438	1.17888	1.15872	1.14784	1.16873	1.01144
0.022488	1.17152	1.15967	1.15586	1.16805	1.01472
0.022525	1.16865	1.15551	1.16018	1.1668	1.01415
0.022575	1.16841	1.15654	1.15177	1.16877	1.0087
0.022613	1.16937	1.15814	1.15638	1.16676	1.00922
0.022663	1.17096	1.15841	1.15942	1.15999	1.02127
0.0227	1.17711	1.16077	1.16174	1.15756	1.02584
0.02275	1.1785	1.16128	1.15441	1.16516	1.01769
0.022788	1.17848	1.15659	1.1597	1.16813	1.01418
0.022838	1.17619	1.15581	1.16495	1.16474	1.01191
0.022875	1.17192	1.1564	1.16188	1.16502	1.01068
0.022925	1.16879	1.15511	1.15935	1.16753	1.00527
0.022963	1.17139	1.16224	1.16137	1.16934	1.00955
0.023013	1.16419	1.15935	1.16115	1.17142	1.01028
0.023063	1.16902	1.15726	1.16636	1.17104	1.00816
0.0231	1.16809	1.15821	1.16349	1.1709	1.00717
0.02315	1.16925	1.15848	1.15864	1.17083	1.01844
0.023188	1.1728	1.16161	1.15833	1.16901	1.01496
0.023238	1.17004	1.16303	1.15776	1.17627	1.00794
0.023275	1.16671	1.16834	1.15775	1.17283	1.01713
0.023325	1.16812	1.17143	1.15027	1.16984	1.01251
0.023375	1.16537	1.16491	1.15115	1.17454	1.01011
0.023413	1.17025	1.15867	1.15356	1.17625	1.01324
0.023463	1.17208	1.1571	1.14884	1.17862	1.01986
0.0235	1.17901	1.1587	1.15597	1.17427	1.02043
0.02355	1.17692	1.15902	1.15622	1.1661	1.01816
0.0236	1.17389	1.15485	1.15042	1.16158	1.01861
0.023638	1.16938	1.15696	1.15324	1.16194	1.01706
0.023688	1.17346	1.16469	1.16076	1.16785	1.00386
0.023725	1.17875	1.16745	1.16057	1.16972	1.00697
0.023775	1.18288	1.16754	1.15824	1.17226	1.00284
0.023825	1.1795	1.16649	1.16048	1.1732	1.00662
0.023863	1.17154	1.16667	1.16405	1.17187	1.01071
0.023913	1.17253	1.16715	1.16572	1.16743	1.01435
0.023963	1.17333	1.16272	1.16838	1.16675	1.01331
0.024	1.17638	1.1582	1.16865	1.17691	1.0142
0.02405	1.18286	1.1561	1.16772	1.17375	1.01177
0.0241	1.17722	1.15864	1.16318	1.17058	1.01334
0.02415	1.1725	1.16237	1.15876	1.16959	1.01182
0.024188	1.17232	1.16341	1.15793	1.17091	1.01275
0.024238	1.16974	1.15733	1.15612	1.17219	1.01783
0.024288	1.16848	1.15994	1.16308	1.17811	1.02038
0.024325	1.17049	1.1649	1.16641	1.18114	1.01976
0.024375	1.17283	1.16744	1.16589	1.17926	1.01036
0.024425	1.1798	1.16818	1.16852	1.17317	1.00919
0.024475	1.17643	1.16874	1.16626	1.17068	1.01275
0.024513	1.17575	1.16946	1.16576	1.17351	1.00998
0.024563	1.17273	1.17306	1.16586	1.17202	1.01094
0.024613	1.17424	1.15983	1.16942	1.17595	1.00624
0.024663	1.17616	1.16593	1.16486	1.17182	1.01225
0.0247	1.17919	1.16882	1.16545	1.17364	1.0128
0.02475	1.18128	1.17016	1.16412	1.17649	1.00708
0.0248	1.18611	1.1681	1.16492	1.17708	1.00676
0.02485	1.18632	1.16738	1.16963	1.17439	1.00508
0.0249	1.18119	1.16378	1.16679	1.1735	1.01427
0.024938	1.18259	1.16612	1.16526	1.17243	1.0167
0.024988	1.18	1.16331	1.16473	1.17772	1.01739
0.025038	1.18503	1.16379	1.16292	1.17633	1.02039
0.025088	1.18775	1.16105	1.15905	1.17664	1.01206
0.025138	1.18629	1.1581	1.16261	1.17632	1.00522
0.025175	1.1806	1.15902	1.16729	1.17795	0.999906
0.025225	1.18274	1.16378	1.16805	1.17733	1.00378
0.025275	1.18163	1.16612	1.16975	1.18308	1.00517
0.025325	1.17428	1.17096	1.16987	1.18191	1.00914
0.025375	1.17663	1.16561	1.16882	1.18282	1.01249
0.025425	1.17207	1.17137	1.16528	1.17402	1.00916
0.025475	1.17412	1.16582	1.16704	1.16919	1.00962
0.025513	1.17484	1.16745	1.16395	1.16563	1.01628
0.025563	1.17457	1.16952	1.16876	1.16615	1.0155
0.025613	1.17839	1.17239	1.16808	1.17039	1.01641
0.025663	1.17492	1.17	1.16844	1.17967	1.01583
0.025713	1.18196	1.16971	1.17456	1.17945	1.01111
0.025763	1.18687	1.16607	1.17404	1.17895	1.01411
0.025813	1.18581	1.15984	1.17172	1.17312	1.01364
0.025863	1.18226	1.15626	1.17106	1.17169	1.0139
0.025913	1.17779	1.15812	1.16624	1.17942	1.01575
0.025963	1.18018	1.16042	1.16037	1.17809	1.01074
0.026013	1.18567	1.16269	1.15979	1.17811	1.01651
0.026063	1.18879	1.17139	1.16785	1.17916	1.01335
0.026113	1.18242	1.17072	1.17551	1.18216	1.01195
0.026163	1.1792	1.16175	1.17277	1.17803	1.01427
0.026213	1.18243	1.16646	1.17068	1.18084	1.00651
0.026263	1.18319	1.17176	1.17297	1.18337	1.01202
0.026313	1.18521	1.17274	1.1719	1.18621	1.01409
0.026363	1.18578	1.17131	1.17159	1.18095	1.0128
0.026413	1.18605	1.16922	1.16976	1.17891	1.01528
0.026463	1.18613	1.16851	1.17359	1.1847	1.01143
0.026513	1.18971	1.1678	1.17898	1.18104	1.00672
0.026563	1.19121	1.16691	1.17353	1.18469	0.999371
0.026613	1.18689	1.16849	1.1676	1.17944	0.996781
0.026663	1.1828	1.17066	1.16665	1.17546	0.998844
0.026713	1.18493	1.16993	1.17273	1.17571	1.00981
0.026763	1.18788	1.17405	1.16926	1.17838	1.00579
0.026813	1.18808	1.17075	1.17012	1.18101	1.00192
0.026863	1.18644	1.17272	1.17038	1.18527	1.00438
0.026913	1.18475	1.17318	1.17364	1.18386	1.00987
0.026963	1.18411	1.17113	1.16713	1.1791	1.0129
0.027013	1.18078	1.16783	1.16597	1.17829	1.01479
0.027063	1.17876	1.16458	1.16654	1.17333	1.01249
0.027113	1.18469	1.16591	1.16272	1.17396	1.00846
0.027163	1.18704	1.16016	1.17074	1.17847	1.01352
0.027225	1.17917	1.16762	1.17247	1.18196	1.01439
0.027275	1.17589	1.16414	1.17862	1.18632	1.0149
0.027325	1.17877	1.16365	1.17839	1.18676	1.01585
0.027375	1.17796	1.16418	1.16584	1.18881	1.00655
0.027425	1.18684	1.16705	1.16304	1.19106	1.01342
0.027475	1.18169	1.17257	1.15661	1.18863	1.01855
0.027525	1.18092	1.17342	1.16128	1.18416	1.01407
0.027588	1.18169	1.17445	1.16672	1.19076	1.00516
0.027638	1.18198	1.17267	1.16887	1.18669	1.00392
0.027688	1.18394	1.16815	1.17132	1.1785	1.00029
0.027738	1.18694	1.16426	1.17058	1.18078	1.00401
0.027788	1.1841	1.16671	1.16925	1.18588	1.00358
0.027838	1.18635	1.16845	1.17108	1.18189	1.00301
0.0279	1.18488	1.17392	1.1745	1.18312	1.01178
0.02795	1.18829	1.16745	1.1769	1.18078	1.01525
0.028	1.19396	1.16207	1.17523	1.17947	1.00676
0.02805	1.19292	1.16401	1.17431	1.18386	1.01036
0.028113	1.18897	1.16735	1.17373	1.18203	1.00644
0.028163	1.18859	1.17403	1.16604	1.18282	1.01133
0.028213	1.19538	1.17137	1.1645	1.18675	1.01435
0.028263	1.18861	1.17582	1.16824	1.18726	1.01807
0.028325	1.19281	1.17138	1.17774	1.18137	1.01529
0.028375	1.19118	1.17483	1.17988	1.18214	1.01028
0.028425	1.18157	1.17543	1.17381	1.18074	1.00693
0.028475	1.18257	1.17531	1.17507	1.17776	1.01134
0.028538	1.18155	1.17896	1.17044	1.17767	1.01592
0.028588	1.18559	1.17634	1.17523	1.1762	1.01477
0.028638	1.19025	1.17419	1.17985	1.18133	1.01406
0.0287	1.18933	1.17214	1.17593	1.18232	1.00966
0.02875	1.19102	1.17495	1.17208	1.18061	1.00394
0.0288	1.18627	1.17958	1.16684	1.18605	1.01143
0.028863	1.18297	1.1772	1.16817	1.18685	1.00874
0.028913	1.18424	1.17296	1.17409	1.18651	1.01246
0.028963	1.18662	1.1694	1.1777	1.17954	1.01762
0.029025	1.18776	1.17405	1.17463	1.17779	1.00961
0.029075	1.19206	1.17745	1.18342	1.17485	1.00617
0.029125	1.19273	1.17929	1.1818	1.18348	0.999817
0.029188	1.19489	1.17102	1.1786	1.18652	1.0039
0.029238	1.19461	1.17516	1.18003	1.1921	1.00476
0.0293	1.19002	1.16705	1.18692	1.19285	1.00643
0.02935	1.18783	1.17179	1.18519	1.18902	1.00658
0.0294	1.18711	1.17613	1.17605	1.18821	1.00316
0.029463	1.18851	1.17387	1.16986	1.18601	1.00576
0.029513	1.18474	1.16975	1.17796	1.18283	1.01191
0.029575	1.18388	1.16669	1.17584	1.18742	1.01265
0.029625	1.18026	1.16653	1.17155	1.18767	1.00902
0.029688	1.19348	1.17994	1.18244	1.18692	1.00567
0.029738	1.20155	1.17285	1.18188	1.18427	1.01174
0.0298	1.19633	1.18024	1.18277	1.18815	1.0175
0.02985	1.19407	1.18142	1.17947	1.18469	1.0146
0.0299	1.19176	1.18204	1.17963	1.18639	1.01027
0.029963	1.19064	1.17934	1.18045	1.18436	1.0057
0.030013	1.18998	1.18125	1.17372	1.18159	1.00395
0.030075	1.1985	1.17694	1.17514	1.18407	1.0173
0.030125	1.19396	1.17511	1.17609	1.1862	1.02066
0.030188	1.19183	1.17875	1.17951	1.18768	1.01598
0.03025	1.19772	1.17562	1.17362	1.1902	1.01086
0.0303	1.19492	1.18125	1.17277	1.18558	1.01345
0.030363	1.19928	1.18633	1.16566	1.18256	1.01732
0.030413	1.20489	1.17346	1.16618	1.1826	1.01157
0.030475	1.20359	1.17677	1.18114	1.18584	1.01683
0.030525	1.20154	1.18259	1.18354	1.18458	1.02148
0.030588	1.19183	1.17674	1.18223	1.18689	1.00625
0.030638	1.19103	1.18058	1.17641	1.18189	1.00919
0.0307	1.1919	1.1826	1.17591	1.18458	1.01281
0.030763	1.1955	1.1802	1.18107	1.18897	1.01445
0.030813	1.1963	1.17679	1.18121	1.18793	1.01166
0.030875	1.19291	1.17302	1.17868	1.18666	1.01222
0.030925	1.19318	1.17076	1.17633	1.18726	1.01181
0.030988	1.19349	1.17453	1.17807	1.19358	1.0072
0.03105	1.1922	1.17536	1.1758	1.18935	1.00583
0.0311	1.20067	1.17216	1.1767	1.18847	1.00771
0.031163	1.1996	1.1734	1.18335	1.18566	1.01252
0.031225	1.20347	1.17823	1.18179	1.19056	1.01068
0.031275	1.19984	1.17885	1.18148	1.18997	1.015
0.031338	1.19432	1.17379	1.17796	1.1935	1.00972
0.0314	1.19329	1.17765	1.17173	1.18772	1.0152
0.03145	1.19204	1.181	1.17049	1.19121	1.01771
0.031513	1.19374	1.17716	1.17069	1.19254	1.01822
0.031575	1.20383	1.1806	1.1783	1.18989	1.01222
0.031625	1.20484	1.18537	1.17984	1.19637	1.00602
0.031688	1.19849	1.18159	1.1889	1.19765	0.999195
0.03175	1.19511	1.17753	1.18317	1.19746	0.999085
0.031813	1.20026	1.17251	1.177	1.18795	1.00766
0.031863	1.19571	1.16786	1.17952	1.19475	1.00984
0.031925	1.19425	1.16991	1.17338	1.19102	1.00489
0.031988	1.20316	1.1784	1.17987	1.18803	1.009
0.03205	1.20307	1.1852	1.18008	1.19194	1.01372
0.0321	1.20025	1.18574	1.17308	1.19635	1.01397
0.032163	1.19774	1.18134	1.17012	1.19261	1.01852
0.032225	1.1963	1.18373	1.17016	1.19491	1.01406
0.032288	1.19261	1.18213	1.17319	1.20305	1.00486
0.03235	1.18938	1.18081	1.18102	1.19937	1.0174
0.032413	1.19413	1.1805	1.18747	1.20061	1.02007
0.032463	1.1973	1.17723	1.18657	1.19894	1.02007
0.032525	1.20192	1.18132	1.18478	1.19338	1.01896
0.032588	1.19864	1.17669	1.18675	1.18716	1.01132
0.03265	1.19074	1.18315	1.19121	1.19126	1.01309
0.032713	1.20171	1.17945	1.19214	1.18851	1.00822
0.032775	1.20122	1.1836	1.18061	1.18613	1.00466
0.032825	1.20014	1.18939	1.17673	1.17974	1.00655
0.032888	1.19752	1.18864	1.17314	1.18769	1.00839
0.03295	1.2012	1.18527	1.17656	1.19478	1.00698
0.033013	1.19568	1.17692	1.17662	1.20015	1.01001
0.033075	1.19541	1.18244	1.17716	1.19872	1.00587
0.033138	1.19577	1.18431	1.18134	1.19156	1.00772
0.0332	1.19314	1.18124	1.1762	1.19514	1.00947
0.033263	1.19463	1.17626	1.17667	1.19478	1.01876
0.033325	1.19513	1.17688	1.18158	1.19407	1.01772
0.033388	1.19239	1.17572	1.17971	1.18896	1.01613
0.03345	1.20072	1.17803	1.18415	1.19909	1.01471
0.033513	1.19138	1.17773	1.18714	1.19593	1.01552
0.033575	1.19307	1.17061	1.18548	1.19129	1.01771
0.033638	1.19341	1.17365	1.17908	1.19452	1.00878
0.0337	1.20331	1.17963	1.1832	1.19767	1.00442
0.033763	1.20243	1.17911	1.1806	1.19631	1.00124
0.033825	1.20545	1.18048	1.18634	1.19798	1.00697
0.033888	1.20156	1.18184	1.1852	1.20113	1.01572
0.03395	1.19615	1.18493	1.18561	1.19493	1.01201
0.034013	1.2027	1.18681	1.17677	1.19653	1.01226
0.034075	1.20112	1.17999	1.18817	1.19251	1.01087
0.034138	1.20054	1.18711	1.1817	1.19886	1.02157
0.0342	1.20287	1.18325	1.18484	1.20523	1.01468
0.034263	1.21223	1.18158	1.18463	1.20487	1.01099
0.034325	1.20767	1.18022	1.18582	1.19849	1.0009
0.034388	1.20456	1.18293	1.18001	1.20091	1.00548
0.03445	1.19824	1.1853	1.18309	1.2055	1.001
0.034513	1.20203	1.17894	1.1792	1.19577	1.00175
0.034588	1.19478	1.18423	1.17749	1.19586	1.00715
0.03465	1.19656	1.18851	1.18784	1.19508	1.0006
0.034713	1.19667	1.18791	1.18465	1.2016	1.00978
0.034775	1.19412	1.18563	1.18279	1.20489	1.01153
0.034838	1.20507	1.18513	1.19008	1.19927	1.01095
0.0349	1.19775	1.18497	1.18731	1.20397	1.01386
0.034963	1.20202	1.18305	1.19104	1.20182	1.01351
0.035038	1.19371	1.18418	1.18952	1.19785	1.01519
0.0351	1.2028	1.19154	1.18216	1.1982	1.01545
0.035163	1.20722	1.19022	1.17133	1.20218	1.00849
0.035225	1.19659	1.18579	1.16945	1.20316	1.01025
0.035288	1.20037	1.19299	1.17985	1.20199	1.01676
0.035363	1.20106	1.19198	1.18648	1.19894	1.01557
0.035425	1.20714	1.18975	1.18635	1.19448	1.01156
0.035488	1.20504	1.18112	1.17816	1.19545	1.01713
0.03555	1.20257	1.17936	1.17708	1.19273	1.02311
0.035625	1.20795	1.18816	1.18174	1.19178	1.01608
0.035688	1.20697	1.1917	1.18759	1.18833	1.01803
0.03575	1.20619	1.19292	1.18888	1.20062	1.01469
0.035813	1.21023	1.19327	1.18317	1.20155	1.01099
0.035888	1.21308	1.1947	1.17965	1.19601	1.013
0.03595	1.20818	1.19283	1.18861	1.19857	1.01631
0.036013	1.20698	1.18701	1.18278	1.20257	1.00788
0.036088	1.21179	1.18583	1.1861	1.19868	1.00998
0.03615	1.2027	1.18388	1.18369	1.19864	1.0096
0.036213	1.19924	1.18814	1.1848	1.20355	1.00632
0.036288	1.19989	1.18507	1.19253	1.20162	1.01396
0.03635	1.19558	1.18454	1.18777	1.20885	1.01343
0.036413	1.20529	1.18334	1.1904	1.20829	1.0086
0.036488	1.21649	1.19261	1.19392	1.1972	1.0105
0.03655	1.21379	1.18933	1.19447	1.19896	1.01856
0.036625	1.2129	1.18344	1.19154	1.19714	1.0088
0.036688	1.20732	1.19004	1.18849	1.20247	1.0141
0.03675	1.21176	1.18872	1.18672	1.20132	1.01045
0.036825	1.21637	1.19019	1.18633	1.2033	1.01526
0.036888	1.20964	1.1899	1.18364	1.20174	1.02044
0.036963	1.20376	1.18798	1.18302	1.19444	1.01478
0.037025	1.20208	1.19211	1.18971	1.19702	1.02006
0.0371	1.20404	1.18827	1.18882	1.20165	1.02306
0.037163	1.20123	1.18707	1.18695	1.19901	1.00793
0.037238	1.20217	1.18445	1.18246	1.20032	1.01167
0.0373	1.19705	1.18367	1.18847	1.20285	1.01197
0.037375	1.20651	1.18338	1.19478	1.20457	1.01815
0.037438	1.20967	1.18861	1.18256	1.19724	1.01538
0.037513	1.21135	1.19891	1.18797	1.19712	1.00387
0.037575	1.20544	1.18901	1.19237	1.20574	1.00693
0.03765	1.20965	1.19147	1.18884	1.21105	1.00108
0.037713	1.20696	1.18964	1.18753	1.20754	1.009
0.037788	1.20384	1.18307	1.18754	1.20008	1.01165
0.03785	1.21102	1.18212	1.19139	1.20343	1.01332
0.037925	1.20502	1.18707	1.18758	1.20107	1.00912
0.037988	1.21037	1.19627	1.18205	1.20398	1.00802
0.038063	1.20178	1.19542	1.18433	1.20952	1.00626
0.038138	1.20535	1.19454	1.19011	1.21268	1.00497
0.0382	1.20306	1.19339	1.19085	1.19998	1.00528
0.038275	1.20627	1.1847	1.18309	1.20664	1.00648
0.038338	1.20877	1.18495	1.18982	1.20727	1.00599
0.038413	1.21008	1.18766	1.19303	1.20383	1.00734
0.038488	1.20139	1.18019	1.19391	1.20851	1.01469
0.03855	1.20617	1.18468	1.1988	1.20187	1.01754
0.038625	1.20556	1.19079	1.18923	1.20653	1.01826
0.0387	1.20964	1.18862	1.17988	1.20549	1.00696
0.038763	1.20711	1.18324	1.19211	1.20811	1.00726
0.038838	1.20627	1.18425	1.18935	1.20474	1.0044
0.038913	1.20531	1.19149	1.19465	1.21002	1.00826
0.038988	1.20168	1.18595	1.18878	1.21166	1.01492
0.03905	1.20739	1.1972	1.18667	1.21252	1.01262
0.039125	1.21114	1.20485	1.19887	1.21059	1.01318
0.0392	1.2127	1.19186	1.19856	1.21212	1.01282
0.039275	1.20756	1.19019	1.19867	1.20926	1.0044
0.039338	1.20936	1.19031	1.19953	1.20521	1.00094
0.039413	1.21284	1.19962	1.19195	1.19964	1.00798
0.039488	1.20765	1.19373	1.19318	1.20348	0.999765
0.039563	1.20806	1.19123	1.19832	1.20134	1.00644
0.039625	1.21345	1.19186	1.18996	1.19907	1.00304
0.0397	1.21451	1.18966	1.19474	1.19957	1.01258
0.039775	1.21596	1.18833	1.19944	1.20068	1.007
0.03985	1.21412	1.18746	1.19718	1.2079	1.01753
0.039925	1.21415	1.19385	1.18885	1.20531	1.01474
0.04	1.22107	1.18694	1.19175	1.20224	1.00002
0.040063	1.21032	1.18995	1.20556	1.20538	1.00434
0.040138	1.21577	1.18931	1.2038	1.20206	1.01326
0.040213	1.21448	1.19703	1.1918	1.21071	1.01438
0.040288	1.21701	1.19401	1.19166	1.20788	1.01303
0.040363	1.2156	1.19918	1.19176	1.21022	1.00685
0.040438	1.21875	1.19656	1.1986	1.20784	1.01485
0.040513	1.20931	1.19811	1.18921	1.21035	1.01433
0.040588	1.20888	1.19815	1.19207	1.21035	1.0169
0.040663	1.21572	1.19929	1.1955	1.20739	1.01583
0.040738	1.21056	1.20151	1.18993	1.20733	1.00455
0.040813	1.2153	1.19149	1.19332	1.21115	1.00696
0.040888	1.21425	1.18536	1.19549	1.21158	1.01549
0.040963	1.2188	1.19613	1.19194	1.20359	1.00943
0.041038	1.211	1.19635	1.19822	1.20272	1.01066
0.041113	1.2052	1.19597	1.19309	1.1995	1.00924
0.041188	1.21081	1.19351	1.19425	1.2045	1.0149
0.041263	1.21641	1.19167	1.20307	1.20184	1.00569
0.041338	1.21198	1.18965	1.20096	1.20875	1.01255
0.041413	1.21091	1.18728	1.20695	1.20818	1.00191
0.041488	1.20817	1.19616	1.20667	1.21311	1.00873
0.041563	1.21131	1.19536	1.20274	1.21243	1.01038
0.041638	1.20793	1.19515	1.20141	1.21003	1.01179
0.041713	1.20476	1.1961	1.19438	1.20423	1.01658
0.041788	1.21341	1.19402	1.19614	1.20599	1.00864
0.041863	1.20729	1.1968	1.19236	1.20687	1.00617
0.041938	1.21151	1.20244	1.20006	1.20971	1.00924
0.042025	1.21739	1.19481	1.20112	1.21102	1.00747
0.0421	1.21363	1.19626	1.20035	1.21107	1.00866
0.042175	1.21381	1.19536	1.19629	1.20232	1.0106
0.04225	1.21326	1.19085	1.19809	1.20879	1.00849
0.042325	1.2147	1.19522	1.19212	1.2138	1.00712
0.0424	1.2137	1.19397	1.20024	1.20966	1.00428
0.042488	1.22299	1.18947	1.19608	1.20962	1.00159
0.042563	1.20807	1.19146	1.19153	1.2035	1.01181
0.042638	1.21424	1.19703	1.19768	1.20871	1.015
0.042713	1.21024	1.19947	1.19525	1.20832	1.01286
0.042788	1.20765	1.19858	1.19695	1.21093	1.02241
0.042875	1.21058	1.19819	1.19414	1.21316	1.0202
0.04295	1.21598	1.19686	1.20008	1.21632	1.01119
0.043025	1.21538	1.19542	1.20167	1.21257	0.997573
0.0431	1.21847	1.19655	1.20205	1.2044	0.999345
0.043188	1.21508	1.18741	1.19725	1.20337	1.01095
0.043263	1.2273	1.1973	1.195	1.20498	1.00739
0.043338	1.22322	1.19541	1.19752	1.20601	1.00962
0.043425	1.21168	1.18996	1.19892	1.20828	1.01659
0.0435	1.20942	1.19686	1.19549	1.2108	1.01297
0.043575	1.21164	1.19857	1.19258	1.21033	0.997764
0.043663	1.205	1.19671	1.19356	1.21717	0.998987
0.043738	1.21345	1.19942	1.20034	1.20836	1.0003
0.043813	1.21405	1.19972	1.20745	1.20491	1.0215
0.0439	1.21497	1.19627	1.20032	1.21101	1.00816
0.043975	1.21782	1.19887	1.20047	1.21668	1.00172
0.044063	1.21163	1.20671	1.19623	1.21865	1.01968
0.044138	1.21274	1.19678	1.20179	1.21213	1.01798
0.044213	1.22037	1.19445	1.20373	1.21041	1.01132
0.0443	1.22113	1.20364	1.20056	1.21558	1.01157
0.044375	1.22047	1.20098	1.1926	1.21957	1.01172
0.044463	1.21222	1.19646	1.20724	1.21036	1.0146
0.044538	1.22074	1.201	1.2067	1.20468	1.02649
0.044625	1.21829	1.19521	1.20756	1.20766	1.01511
0.0447	1.21532	1.19547	1.20217	1.20254	1.0101
0.044788	1.21917	1.20149	1.19929	1.20989	1.00839
0.044863	1.21538	1.20587	1.19026	1.20606	1.01062
0.04495	1.22046	1.20585	1.20487	1.21107	1.013
0.045025	1.21721	1.20022	1.19888	1.21155	1.01751
0.045113	1.22023	1.20115	1.19927	1.22081	1.00921
0.045188	1.21486	1.20188	1.20514	1.21905	1.00918
0.045275	1.21788	1.20275	1.20095	1.21719	1.01179
0.045363	1.22382	1.19703	1.20311	1.21664	1.00822
0.045438	1.21567	1.19891	1.19695	1.21107	1.00356
0.045525	1.21798	1.20393	1.20981	1.21758	1.00848
0.0456	1.21279	1.20015	1.20562	1.21486	1.00071
0.045688	1.21413	1.19431	1.1923	1.22094	1.00201
0.045775	1.21966	1.20038	1.19877	1.21288	1.005
0.04585	1.22017	1.19827	1.19439	1.21386	1.00762
0.045938	1.20454	1.19947	1.19225	1.21288	1.0088
0.046025	1.21677	1.1963	1.19807	1.21544	1.00611
0.0461	1.21716	1.19789	1.19641	1.21419	1.0053
0.046188	1.21952	1.19822	1.19497	1.2168	1.0112
0.046275	1.21724	1.19773	1.20431	1.21786	1.01277
0.046363	1.21518	1.20387	1.20575	1.21514	1.01033
0.046438	1.21427	1.20111	1.20541	1.22157	1.00081
0.046525	1.21404	1.1996	1.2062	1.21779	1.00477
0.046613	1.2135	1.20062	1.20239	1.21397	1.01655
0.046688	1.21631	1.20562	1.2021	1.21859	1.00533
0.046775	1.21167	1.21294	1.20459	1.21277	1.00297
0.046863	1.22285	1.19379	1.19854	1.21639	1.00073
0.04695	1.21924	1.19794	1.20339	1.21359	1.00832
0.047038	1.2167	1.20501	1.20443	1.21172	1.02334
0.047125	1.22942	1.19911	1.2078	1.21229	1.01688
0.0472	1.2195	1.19878	1.20676	1.21055	1.00963
0.047288	1.21952	1.20844	1.20103	1.21492	1.00305
0.047375	1.22061	1.20231	1.20345	1.22426	1.0016
0.047463	1.21694	1.20035	1.2003	1.22161	1.00464
0.04755	1.22599	1.20762	1.20185	1.21956	1.00568
0.047638	1.22595	1.19878	1.20327	1.21949	1.00981
0.047725	1.21884	1.19992	1.20817	1.2154	1.01294
0.047813	1.21653	1.20663	1.20085	1.21593	1.01618
0.047888	1.21128	1.21156	1.1912	1.22061	1.00968
0.047975	1.22087	1.2091	1.19494	1.22382	1.01297
0.048063	1.22216	1.19753	1.20349	1.21543	1.01608
0.04815	1.22087	1.20476	1.19988	1.22053	1.01101
0.048238	1.21905	1.20435	1.20228	1.21674	1.00936
0.048325	1.22407	1.20314	1.20802	1.2203	1.01316
0.048413	1.22884	1.20505	1.20081	1.21756	1.014
0.0485	1.22461	1.1985	1.21045	1.21658	1.01786
0.048588	1.2254	1.20203	1.20179	1.21945	1.01899
0.048675	1.21494	1.20415	1.19489	1.2188	1.01182
0.048763	1.22213	1.19857	1.20686	1.21425	1.00383
0.04885	1.22426	1.19857	1.21498	1.21813	1.00939
0.04895	1.21432	1.21037	1.20066	1.21873	0.998453
0.049038	1.21815	1.20413	1.2035	1.21978	1.0043
0.049125	1.22275	1.20373	1.20893	1.21312	1.00802
0.049213	1.22653	1.20156	1.20355	1.21822	1.01351
0.0493	1.23324	1.20186	1.20202	1.21507	1.00953
0.049388	1.22221	1.20081	1.19371	1.21576	1.00963
0.049475	1.22156	1.2091	1.20098	1.21832	1.01306
0.049563	1.21912	1.20464	1.20245	1.22175	1.0111
0.049663	1.22724	1.20662	1.20904	1.22318	1.00247
0.04975	1.22549	1.1983	1.20655	1.22478	0.998131
0.049838	1.2244	1.20259	1.20331	1.22432	1.00666
0.049925	1.23241	1.20169	1.20305	1.21622	1.01094
0.050013	1.22525	1.19565	1.20423	1.21849	1.01534
0.050113	1.22356	1.20844	1.20465	1.21635	1.00535
0.0502	1.22457	1.20762	1.21853	1.21555	1.00329
0.050288	1.22861	1.20009	1.21261	1.22232	1.01066
0.050375	1.22407	1.19883	1.21073	1.21585	1.00322
0.050475	1.22625	1.19662	1.19921	1.22015	1.00727
0.050563	1.22154	1.20299	1.19973	1.22647	1.00719
0.05065	1.22383	1.2033	1.20657	1.2165	1.00802
0.05075	1.22473	1.20823	1.20704	1.21326	1.01327
0.050838	1.22224	1.20484	1.20708	1.21964	1.00612
0.050925	1.22868	1.2067	1.20753	1.2223	1.00691
0.051025	1.23066	1.20511	1.20389	1.21948	1.01643
0.051113	1.22673	1.20587	1.20355	1.22365	1.01308
0.0512	1.22787	1.1988	1.20659	1.22277	1.01081
0.0513	1.22965	1.2073	1.19885	1.21862	1.01077
0.051388	1.22865	1.21632	1.20767	1.21553	1.01264
0.051488	1.22339	1.20252	1.21101	1.21662	1.01915
0.051575	1.22592	1.20725	1.2017	1.21979	1.01904
0.051663	1.21801	1.20037	1.21153	1.21515	1.01768
0.051763	1.21856	1.20546	1.20477	1.22012	1.00549
0.05185	1.21981	1.21528	1.20304	1.22646	1.00908
0.05195	1.22799	1.20906	1.20835	1.22634	1.00531
0.052038	1.22501	1.20281	1.20473	1.22637	1.00897
0.052138	1.22916	1.21003	1.199	1.22549	1.00809
0.052225	1.22516	1.20535	1.21038	1.22287	1.01175
0.052325	1.22538	1.20305	1.21062	1.21808	1.0085
0.052413	1.22901	1.21487	1.20847	1.21603	1.01693
0.052513	1.22066	1.20828	1.21499	1.22587	1.00852
0.052613	1.22207	1.20344	1.20772	1.22383	1.01288
0.0527	1.23255	1.20631	1.21553	1.22193	1.00437
0.0528	1.22512	1.21234	1.21187	1.21926	1.0063
0.052888	1.22252	1.20401	1.21743	1.22678	1.01928
0.052988	1.22027	1.21183	1.20492	1.22727	1.01427
0.053088	1.22631	1.21086	1.20358	1.22082	1.0141
0.053175	1.2248	1.20716	1.2093	1.22068	1.00413
0.053275	1.23124	1.20923	1.2045	1.22834	1.00295
0.053375	1.2306	1.2194	1.19165	1.23189	1.00574
0.053463	1.2271	1.21353	1.20935	1.22751	1.01072
0.053563	1.22344	1.21452	1.211	1.2254	1.00896
0.053663	1.22175	1.21078	1.21331	1.22059	1.0006
0.05375	1.22419	1.20195	1.20923	1.21854	1.00104
0.05385	1.23037	1.20394	1.20845	1.22596	1.01017
0.05395	1.2267	1.20604	1.20872	1.21743	1.01819
0.05405	1.22863	1.20845	1.20917	1.22441	1.00979
0.054138	1.21965	1.20597	1.21931	1.22477	1.00952
0.054238	1.22231	1.21116	1.21069	1.2235	1.00966
0.054338	1.2229	1.20718	1.2054	1.22292	1.00317
0.054438	1.22478	1.20765	1.21037	1.21932	1.01103
0.054538	1.22371	1.20752	1.20726	1.22581	1.00853
0.054638	1.22592	1.21349	1.20706	1.22203	1.01287
0.054725	1.22934	1.20881	1.20915	1.22702	1.01223
0.054825	1.22947	1.21309	1.21267	1.22144	1.00533
0.054925	1.22638	1.21001	1.2138	1.21199	1.00633
0.055025	1.22649	1.20652	1.21303	1.22987	1.00355
0.055125	1.22841	1.21495	1.20975	1.23228	1.0166
0.055225	1.2282	1.20894	1.21121	1.22306	1.01236
0.055325	1.23453	1.2097	1.20841	1.22228	1.01006
0.055425	1.23339	1.20859	1.2056	1.22874	1.00434
0.055525	1.22213	1.20353	1.20748	1.22234	1.00683
0.055625	1.22665	1.21151	1.20833	1.22622	1.00224
0.055725	1.23437	1.21728	1.21154	1.22534	1.00391
0.055825	1.23258	1.21071	1.20569	1.22053	1.00384
0.055925	1.2342	1.20744	1.20774	1.22923	1.01147
0.056025	1.23222	1.21266	1.21249	1.22623	1.01124
0.056125	1.22693	1.20728	1.21402	1.22954	1.0003
0.056225	1.22442	1.20534	1.2185	1.22574	1.00946
0.056325	1.22322	1.21142	1.21463	1.22478	1.00583
0.056425	1.22531	1.21372	1.21081	1.22333	0.994515
0.056525	1.23262	1.21608	1.21521	1.21949	1.00497
0.056625	1.22762	1.21047	1.21483	1.22212	1.00796
0.056725	1.22559	1.22104	1.20175	1.22713	1.00532
0.056838	1.23374	1.20916	1.20813	1.23179	1.01266
0.056938	1.23059	1.20981	1.2118	1.23347	1.00234
0.057038	1.23089	1.20948	1.21702	1.22924	1.00628
0.057138	1.23172	1.21593	1.21381	1.226	1.00888
0.057238	1.23367	1.21919	1.21365	1.22587	1.01411
0.05735	1.23744	1.20887	1.20444	1.22483	1.00723
0.05745	1.22914	1.22067	1.20484	1.22747	0.995376
0.05755	1.22761	1.20774	1.21543	1.22915	1.01203
0.05765	1.22687	1.21955	1.21369	1.23237	1.01021
0.057763	1.22846	1.21518	1.21786	1.22666	1.0131
0.057863	1.22757	1.21316	1.209	1.22404	1.01638
0.057963	1.22697	1.21101	1.21599	1.23184	1.00614
0.058063	1.22587	1.21418	1.20778	1.23429	1.00387
0.058175	1.23291	1.21223	1.21098	1.23323	1.01931
0.058275	1.23548	1.21161	1.21694	1.2245	1.0141
0.058388	1.23332	1.20405	1.20598	1.22758	1.0057
0.058488	1.22615	1.20959	1.20484	1.22725	1.00689
0.058588	1.23093	1.21583	1.20783	1.22797	1.00699
0.0587	1.23415	1.21836	1.20882	1.2257	1.00295
0.0588	1.22252	1.2137	1.2093	1.22772	1.00043
0.058913	1.23754	1.2089	1.21535	1.23659	1.00712
0.059013	1.22882	1.20729	1.20983	1.22463	1.0017
0.059113	1.2259	1.21968	1.21537	1.22186	1.00538
0.059225	1.23436	1.21917	1.21445	1.22591	1.00184
0.059325	1.22757	1.21229	1.22308	1.22713	1.00514
0.059438	1.23015	1.21059	1.21504	1.22673	1.00697
0.059538	1.22777	1.21072	1.21821	1.22409	1.0044
0.05965	1.23011	1.21261	1.20578	1.22146	0.992829
0.05975	1.22953	1.21523	1.21528	1.22797	1.00737
0.059863	1.23475	1.21894	1.21986	1.23187	1.00004
0.059975	1.22281	1.20562	1.21313	1.22348	1.01488
0.060075	1.22477	1.20792	1.22115	1.2218	1.01341
0.060188	1.23822	1.21635	1.21297	1.22741	1.01156
0.060288	1.23082	1.20732	1.21694	1.22793	1.00457
0.0604	1.23598	1.21992	1.21532	1.22167	1.01148
0.060513	1.23034	1.21547	1.22256	1.22484	1.01258
0.060613	1.23119	1.21755	1.21261	1.22532	1.00199
0.060725	1.23495	1.21384	1.21248	1.22734	0.999131
0.060838	1.23209	1.21234	1.21321	1.23725	1.00526
0.060938	1.2285	1.21545	1.215	1.22717	0.999441
0.06105	1.23015	1.20922	1.21434	1.22488	1.00228
0.061163	1.22851	1.20529	1.21798	1.22442	1.00792
0.061275	1.23414	1.21456	1.21172	1.22562	1.01013
0.061375	1.23742	1.20892	1.21073	1.23504	1.00161
0.061488	1.23994	1.20947	1.20976	1.22855	1.00357
0.0616	1.24444	1.21504	1.21213	1.22389	1.00114
0.061713	1.23172	1.21371	1.20931	1.23076	1.0039
0.061825	1.22638	1.21127	1.21605	1.23106	1.0049
0.061925	1.23591	1.21297	1.21763	1.22904	1.00315
0.062038	1.22978	1.21203	1.21163	1.22838	1.00348
0.06215	1.2314	1.2127	1.20907	1.2381	1.0006
0.062263	1.23068	1.20628	1.21087	1.23557	0.995329
0.062375	1.22858	1.21596	1.22086	1.22933	0.994348
0.062488	1.23425	1.20975	1.20929	1.23075	1.00331
0.0626	1.23778	1.20815	1.21495	1.23227	0.999293
0.062713	1.23044	1.20643	1.2102	1.23419	1.00343
0.062825	1.22531	1.20924	1.21097	1.22913	1.0052
0.062938	1.23315	1.21143	1.21379	1.23531	1.00738
0.06305	1.23083	1.23029	1.22216	1.2378	1.00347
0.063163	1.23554	1.22575	1.22406	1.22709	1.0138
0.063275	1.23413	1.21654	1.22151	1.22367	1.00493
0.063388	1.2377	1.21227	1.21505	1.22948	0.991233
0.0635	1.22688	1.21608	1.21021	1.22394	1.01761
0.063613	1.23521	1.2198	1.20952	1.24027	0.996235
0.063725	1.23598	1.20584	1.2169	1.23641	0.999569
0.063838	1.24184	1.20371	1.21896	1.23375	1.00347
0.06395	1.2306	1.21873	1.21573	1.23329	1.01175
0.064063	1.23069	1.21584	1.21543	1.23857	1.00219
0.064175	1.23389	1.22134	1.21602	1.23184	1.01843
0.0643	1.23173	1.20719	1.21898	1.23064	1.01082
0.064413	1.23641	1.21375	1.22003	1.23093	1.00974
0.064525	1.23436	1.21253	1.2175	1.22962	1.00809
0.064638	1.23957	1.22184	1.21503	1.2283	0.993211
0.06475	1.23344	1.22085	1.21932	1.23296	1.00532
0.064875	1.23561	1.21545	1.22033	1.2359	1.00696
0.064988	1.23338	1.2178	1.21404	1.23835	1.00132
0.0651	1.23954	1.20522	1.22759	1.23481	1.0017
0.065213	1.23476	1.21484	1.22013	1.22942	1.00524
0.065338	1.23978	1.22151	1.21297	1.21918	1.00451
0.06545	1.23661	1.21417	1.21892	1.23648	1.00659
0.065563	1.23787	1.22353	1.21887	1.23324	1.01277
0.065688	1.23617	1.21649	1.21363	1.23869	1.01308
0.0658	1.23939	1.21285	1.21678	1.23256	1.00828
0.065925	1.23452	1.2201	1.21717	1.22697	1.00533
0.066038	1.23442	1.2217	1.22432	1.23022	1.01162
0.06615	1.22972	1.21479	1.22087	1.23373	1.00538
0.066275	1.23366	1.21294	1.22193	1.23425	1.01104
0.066388	1.23387	1.22083	1.21735	1.22785	1.00731
0.066513	1.23488	1.21987	1.21678	1.23226	1.00921
0.066625	1.22859	1.2118	1.22727	1.2311	1.01473
0.06675	1.23602	1.22362	1.2264	1.23084	1.01017
0.066863	1.2502	1.20761	1.2191	1.2335	1.0105
0.066988	1.23442	1.21506	1.21584	1.23703	1.0039
0.0671	1.23275	1.22165	1.2181	1.23876	1.00949
0.067225	1.23327	1.21374	1.21407	1.24089	1.01103
0.067338	1.23542	1.21117	1.21763	1.23432	1.01363
0.067463	1.24521	1.21214	1.22541	1.23504	1.0052
0.067588	1.2364	1.21532	1.22433	1.23266	1.00072
0.0677	1.22827	1.21321	1.2238	1.23655	0.997459
0.067825	1.23605	1.21795	1.21166	1.23769	1.0002
0.06795	1.23407	1.21999	1.21756	1.23436	0.998324
0.068063	1.24349	1.2204	1.22136	1.23665	1.00389
0.068188	1.23332	1.22679	1.21111	1.23711	1.00114
0.068313	1.23192	1.2206	1.22169	1.22801	1.01633
0.068425	1.22608	1.21653	1.22323	1.22781	1.01602
0.06855	1.23369	1.22158	1.22639	1.23875	1.01388
0.068675	1.24101	1.22053	1.21479	1.22728	1.01711
0.0688	1.23143	1.22282	1.21923	1.23189	1.00943
0.068913	1.23914	1.21518	1.22333	1.23677	1.00428
0.069038	1.23344	1.22166	1.21775	1.23514	1.01155
0.069163	1.23687	1.21405	1.21897	1.23302	1.00645
0.069288	1.23075	1.21937	1.21731	1.22897	1.00868
0.069413	1.23199	1.21179	1.20941	1.23779	1.01192
0.069538	1.23463	1.21831	1.21558	1.23622	1.00807
0.069663	1.23938	1.22322	1.22424	1.23765	1.01524
0.069775	1.24004	1.22252	1.22144	1.23378	1.01384
0.0699	1.23633	1.22287	1.22004	1.23332	1.00966
0.070025	1.23786	1.22093	1.21884	1.2414	1.01245
0.07015	1.22963	1.21405	1.22161	1.23538	1.01131
0.070275	1.23776	1.21984	1.22227	1.23104	1.00299
0.0704	1.22967	1.22377	1.21508	1.2365	1.00225
0.070525	1.22961	1.22443	1.22255	1.23878	1.01283
0.07065	1.23241	1.22349	1.22968	1.23147	1.00738
0.070775	1.24283	1.21	1.22561	1.23521	1.01233
0.0709	1.22928	1.22752	1.22135	1.23174	1.01438
0.071025	1.23437	1.21496	1.22627	1.23479	1.00447
0.071163	1.24095	1.20841	1.22649	1.22762	1.01198
0.071288	1.23727	1.21391	1.22463	1.22688	1.0095
0.071413	1.23566	1.21969	1.2227	1.23706	1.01236
0.071538	1.24084	1.21839	1.21995	1.23429	1.00928
0.071663	1.23744	1.21945	1.21983	1.22683	1.00599
0.071788	1.24406	1.22252	1.21744	1.23508	1.0082
0.071925	1.24359	1.22668	1.21811	1.23385	1.00911
0.07205	1.23613	1.21694	1.22752	1.23731	1.01215
0.072175	1.24414	1.21296	1.2225	1.2469	1.00852
0.0723	1.23919	1.22783	1.21307	1.24384	1.0047
0.072425	1.2274	1.22041	1.22377	1.23067	1.01109
0.072563	1.2379	1.22051	1.22436	1.23248	1.00012
0.072688	1.23657	1.22196	1.21245	1.23797	0.99613
0.072813	1.23927	1.22124	1.21803	1.22876	1.01097
0.07295	1.23849	1.22192	1.20901	1.24223	0.997096
0.073075	1.25144	1.21913	1.21534	1.24072	1.00273
0.0732	1.24034	1.2252	1.22269	1.23967	1.0101
0.073338	1.24431	1.21848	1.21803	1.23247	0.996893
0.073463	1.24955	1.22021	1.22157	1.23275	1.01641
0.0736	1.2348	1.22746	1.22707	1.22685	1.01224
0.073725	1.24239	1.21869	1.2261	1.23707	1.01654
0.073863	1.24321	1.2271	1.21728	1.23426	1.01121
0.073988	1.23267	1.21351	1.22092	1.2273	1.00513
0.074125	1.23096	1.22328	1.21819	1.23739	1.00142
0.07425	1.23432	1.2237	1.21993	1.23909	1.00515
0.074388	1.23608	1.21983	1.2227	1.22368	1.00321
0.074513	1.23568	1.22372	1.23069	1.2361	0.998532
0.07465	1.25097	1.22318	1.21356	1.2243	1.00114
0.074775	1.2426	1.22463	1.21941	1.22741	1.0029
0.074913	1.2425	1.2251	1.21872	1.24486	1.00301
0.07505	1.23006	1.21894	1.22607	1.23755	1.01159
0.075175	1.23105	1.21859	1.22021	1.23664	1.00731
0.075313	1.23752	1.22007	1.21545	1.23939	1.00525
0.07545	1.2412	1.22157	1.22442	1.23666	1.00869
0.075575	1.24046	1.22694	1.21819	1.23057	1.01151
0.075713	1.23764	1.21892	1.22018	1.23891	1.00231
0.07585	1.23819	1.22067	1.22269	1.23801	1.00951
0.075988	1.23558	1.22071	1.21934	1.23493	1.00822
0.076113	1.24365	1.21449	1.21557	1.23544	1.01428
0.07625	1.23746	1.21124	1.2178	1.23657	1.00911
0.076388	1.23152	1.21854	1.22737	1.23739	1.01072
0.076525	1.2394	1.22738	1.2149	1.23923	1.00551
0.076663	1.22985	1.22304	1.21832	1.23214	1.00318
0.076788	1.24317	1.22483	1.22289	1.23745	1.00009
0.076925	1.24024	1.22469	1.22297	1.23517	1.00766
0.077063	1.23061	1.22205	1.21634	1.24496	1.00122
0.0772	1.24079	1.21877	1.2271	1.24362	1.0029
0.077338	1.23507	1.2281	1.22463	1.23868	1.01074
0.077475	1.23482	1.22348	1.22323	1.23864	1.00862
0.077613	1.24325	1.22938	1.22168	1.23209	1.0115
0.07775	1.2314	1.22001	1.21871	1.23731	1.00455
0.077888	1.23962	1.22375	1.23122	1.23426	1.01415
0.078025	1.24486	1.22944	1.22101	1.23168	1.0125
0.078163	1.25166	1.22561	1.22558	1.23579	1.00487
0.0783	1.24133	1.22368	1.23586	1.23856	1.00718
0.078438	1.23525	1.22741	1.21982	1.23462	1.00893
0.078575	1.23339	1.22207	1.22632	1.23836	1.00868
0.078713	1.24467	1.23011	1.23188	1.24398	1.00837
0.078863	1.24474	1.2299	1.22237	1.23514	1.00675
0.079	1.25182	1.22463	1.22133	1.24065	1.00128
0.079138	1.24061	1.22106	1.22998	1.2322	1.00782
0.079275	1.24126	1.22762	1.22315	1.23761	1.00377
0.079413	1.23749	1.21806	1.22279	1.23658	1.01495
0.079563	1.23876	1.2375	1.21355	1.24381	1.00434
0.0797	1.24124	1.22948	1.22017	1.25313	1.00439
0.079838	1.23276	1.22902	1.21964	1.24309	1.00729
0.079975	1.24723	1.23161	1.22259	1.2372	1.00167
0.080125	1.23479	1.2292	1.22055	1.24409	1.0042
0.080263	1.24161	1.21695	1.21895	1.23156	1.00646
0.080413	1.24228	1.23069	1.22038	1.24039	1.00041
0.08055	1.24537	1.22829	1.22477	1.24383	1.00859
0.080688	1.24235	1.22241	1.21602	1.23623	1.00786
0.080838	1.25733	1.22744	1.21729	1.23979	1.00887
0.080975	1.24399	1.23296	1.22168	1.24399	1.00985
0.081125	1.24224	1.22425	1.2299	1.23939	1.00701
0.081263	1.24562	1.22182	1.21301	1.23595	1.00504
0.081413	1.24208	1.22152	1.2235	1.2374	1.00441
0.08155	1.24228	1.22016	1.22383	1.22978	0.999546
0.0817	1.2418	1.22708	1.23284	1.23539	1.00205
0.081838	1.22888	1.21603	1.21743	1.24059	1.00775
0.081988	1.23935	1.22158	1.22567	1.22853	1.01561
0.082125	1.24276	1.23714	1.21974	1.24563	1.01332
0.082275	1.24215	1.22589	1.22774	1.23968	1.00763
0.082425	1.24028	1.22425	1.21961	1.24029	1.00702
0.082563	1.24065	1.23272	1.21821	1.239	1.00403
0.082713	1.24991	1.22851	1.22329	1.23429	1.00519
0.082863	1.23923	1.2249	1.22311	1.24067	1.00342
0.083	1.24274	1.22818	1.22265	1.24119	1.01065
0.08315	1.23728	1.22929	1.22906	1.24352	1.00709
0.0833	1.24723	1.22075	1.22754	1.24545	1.01662
0.08345	1.24343	1.22576	1.23176	1.23971	1.00841
0.083588	1.24242	1.23091	1.22553	1.24181	1.00574
0.083738	1.24403	1.23481	1.21959	1.24607	1.00775
0.083888	1.23642	1.23234	1.23456	1.23887	1.00958
0.084038	1.24494	1.2242	1.22948	1.24182	1.00556
0.084188	1.24261	1.21825	1.23057	1.24723	1.01045
0.084338	1.23855	1.22837	1.22992	1.23982	1.0025
0.084475	1.24092	1.23495	1.22047	1.2406	1.01091
0.084625	1.2385	1.22151	1.22225	1.23627	1.01742
0.084775	1.24415	1.23638	1.21954	1.23724	1.00857
0.084925	1.24232	1.22745	1.21579	1.24139	1.00772
0.085075	1.24744	1.22802	1.22501	1.24104	1.00765
0.085225	1.25369	1.22391	1.22882	1.23893	1.00373
0.085375	1.24488	1.21798	1.21778	1.24738	1.00816
0.085525	1.24212	1.22725	1.2307	1.24165	1.00672
0.085675	1.24288	1.22441	1.23033	1.23899	1.00518
0.085838	1.2402	1.2325	1.22658	1.24814	1.01168
0.085988	1.2416	1.22378	1.22072	1.24714	0.997838
0.086138	1.23596	1.23216	1.22645	1.24571	0.996261
0.086288	1.23917	1.2195	1.23232	1.24454	0.998131
0.086438	1.23732	1.22723	1.22652	1.24673	1.00875
0.086588	1.24056	1.22587	1.23013	1.24594	1.00508
0.08675	1.24329	1.23332	1.22515	1.23774	1.01151
0.0869	1.24435	1.2323	1.22293	1.23751	1.00607
0.08705	1.24088	1.23398	1.22794	1.23975	1.01455
0.0872	1.24439	1.23224	1.23043	1.24023	1.00482
0.087363	1.24372	1.23041	1.23077	1.24013	1.00766
0.087513	1.2416	1.22619	1.22711	1.2437	1.00317
0.087663	1.23866	1.22707	1.22712	1.23735	0.997831
0.087825	1.24469	1.23447	1.22519	1.24696	1.00573
0.087975	1.25121	1.22938	1.22471	1.23566	0.999357
0.088138	1.25243	1.22944	1.22213	1.23384	1.00457
0.088288	1.25011	1.2324	1.22963	1.24912	0.998727
0.088438	1.24191	1.23165	1.22125	1.24415	1.00499
0.0886	1.24349	1.22187	1.2381	1.24194	0.999724
0.08875	1.24386	1.22924	1.22704	1.2513	1.00452
0.088913	1.24168	1.22543	1.22771	1.24751	1.0084
0.089063	1.23359	1.2278	1.23075	1.2459	1.01392
0.089225	1.24358	1.22927	1.22215	1.2341	1.00072
0.089388	1.24122	1.23112	1.2206	1.24187	1.01154
0.089538	1.24398	1.22582	1.2297	1.23617	1.00845
0.0897	1.24457	1.22724	1.2252	1.24962	1.0044
0.08985	1.25447	1.22562	1.22839	1.2473	1.01056
0.090013	1.23403	1.21754	1.23397	1.24246	1.00171
0.090175	1.24555	1.22122	1.22453	1.24001	0.995281
0.090325	1.24942	1.21863	1.23144	1.2488	1.00422
0.090488	1.24076	1.2263	1.2235	1.24602	1.00615
0.09065	1.24129	1.22835	1.2267	1.24374	1.01029
0.090813	1.24314	1.22704	1.22111	1.24155	1.00832
0.090975	1.24392	1.22481	1.22706	1.24343	1.01171
0.091125	1.2434	1.22465	1.2284	1.24733	1.00691
0.091288	1.2468	1.22755	1.22548	1.25066	1.00731
0.09145	1.24053	1.2261	1.22705	1.24155	1.00556
0.091613	1.24119	1.22198	1.22405	1.24757	1.00449
0.091775	1.24912	1.22413	1.22687	1.24165	0.998207
0.091938	1.24797	1.22532	1.23389	1.23857	1.00797
0.0921	1.243	1.23423	1.23524	1.24768	1.00328
0.092263	1.24382	1.22776	1.22351	1.23951	1.01859
0.092425	1.24665	1.22299	1.23052	1.23756	1.0067
0.092588	1.25012	1.22797	1.23138	1.24992	1.00183
0.09275	1.24201	1.23373	1.22418	1.24587	1.00124
0.092913	1.24463	1.22996	1.23067	1.24358	1.01075
0.093075	1.24653	1.2334	1.23404	1.24372	1.00859
0.093238	1.24094	1.22469	1.23126	1.24018	1.00618
0.0934	1.24194	1.23406	1.22192	1.24229	1.0076
0.093563	1.25148	1.24064	1.22198	1.23804	1.00684
0.093725	1.24487	1.22578	1.22425	1.24686	1.00422
0.0939	1.24886	1.22879	1.22027	1.25382	1.00303
0.094063	1.24703	1.23458	1.22511	1.24979	1.00566
0.094225	1.23909	1.2371	1.22101	1.24279	1.01241
0.094388	1.2496	1.23196	1.24066	1.24378	1.01111
0.094563	1.24148	1.23067	1.22579	1.2376	1.0068
0.094725	1.24614	1.23895	1.21695	1.2501	1.00543
0.094888	1.24489	1.2261	1.22155	1.24074	1.00126
0.095063	1.2498	1.22458	1.2372	1.24602	1.00831
0.095225	1.24653	1.23047	1.22679	1.24465	1.00552
0.095388	1.24243	1.22714	1.22966	1.25146	1.01233
0.095563	1.23528	1.22999	1.23493	1.24319	1.0051
0.095725	1.24815	1.22199	1.23876	1.23568	1.00441
0.0959	1.2522	1.21894	1.23043	1.24395	1.00025
0.096063	1.24101	1.22412	1.22926	1.24934	1.00703
0.096238	1.24486	1.22203	1.21921	1.24634	1.00711
0.0964	1.2511	1.22297	1.21674	1.24258	1.0088
0.096575	1.2412	1.22033	1.22902	1.23939	1.00858
0.096738	1.2449	1.23335	1.23598	1.25025	0.99986
0.096913	1.25928	1.23529	1.22653	1.24403	0.999259
0.097088	1.2443	1.23105	1.22665	1.24962	1.00579
0.09725	1.2473	1.23059	1.23443	1.24707	1.0145
0.097425	1.24609	1.23737	1.23099	1.25252	1.00622
0.0976	1.23894	1.22892	1.2261	1.24765	0.998599
0.097763	1.24326	1.24328	1.22402	1.24874	1.01396
0.097938	1.24376	1.23278	1.2329	1.24108	1.01105
0.098113	1.24499	1.2344	1.2359	1.23853	1.01226
0.098288	1.24575	1.23216	1.22724	1.23949	0.999042
0.09845	1.255	1.2306	1.22613	1.24209	1.00318
0.098625	1.23949	1.23175	1.23062	1.24691	1.001
0.0988	1.2506	1.23087	1.22627	1.24323	0.998947
0.098975	1.25408	1.23003	1.23593	1.24293	1.01428
0.09915	1.25246	1.22781	1.23121	1.24684	1.00215
0.099325	1.24731	1.23163	1.2255	1.24429	1.0022
0.0995	1.24902	1.22725	1.22319	1.23941	1.01818
0.099675	1.24308	1.21566	1.22637	1.24987	1.00679
0.09985	1.24686	1.21833	1.22096	1.24377	1.01875
0.100025	1.251	1.23111	1.23457	1.25198	1.00651
0.1002	1.25235	1.22784	1.22542	1.242	1.01832
0.100375	1.2452	1.2283	1.22594	1.24667	1.0042
0.10055	1.24157	1.22658	1.2276	1.24435	1.01074
0.100725	1.24331	1.23192	1.22998	1.2505	1.00307
0.1009	1.24203	1.23215	1.21898	1.25097	1.00598
0.101075	1.24582	1.23642	1.22584	1.23887	1.00782
0.101263	1.24849	1.22651	1.22914	1.24476	1.00631
0.101438	1.25036	1.23658	1.2213	1.24683	1.00577
0.101613	1.24315	1.22617	1.22565	1.24751	1.0084
0.101788	1.24552	1.21824	1.23015	1.23205	1.01133
0.101975	1.2389	1.22677	1.22528	1.24707	0.999848
0.10215	1.256	1.22958	1.23652	1.24573	1.00411
0.102325	1.24927	1.23772	1.2201	1.24531	1.01457
0.102513	1.24476	1.23732	1.22253	1.23792	1.00439
0.102688	1.25165	1.2326	1.21671	1.24576	1.00627
0.102875	1.24618	1.23078	1.22549	1.24775	1.00845
0.10305	1.24882	1.22849	1.24026	1.24252	1.00502
0.103225	1.2494	1.23428	1.23151	1.25035	1.00421
0.103413	1.24326	1.23038	1.22609	1.24842	1.00923
0.103588	1.24782	1.2287	1.2319	1.24141	1.01019
0.103775	1.25177	1.24486	1.23052	1.25011	1.00262
0.103963	1.24913	1.22489	1.22585	1.24662	1.00579
0.104138	1.24475	1.24243	1.23841	1.24365	1.00435
0.104325	1.24097	1.22993	1.22389	1.24926	1.00609
0.1045	1.25015	1.23414	1.23337	1.24952	1.01362
0.104687	1.25233	1.23706	1.23708	1.25009	1.00813
0.104875	1.24723	1.2323	1.2267	1.24339	1.00944
0.10505	1.24491	1.23958	1.23042	1.25038	0.995913
0.105237	1.24328	1.2305	1.22647	1.24373	1.00226
0.105425	1.24291	1.22651	1.22964	1.24788	1.00894
0.105613	1.25285	1.23321	1.23631	1.24387	1.00897
0.1058	1.24573	1.22945	1.23375	1.24724	1.01689
0.105975	1.24615	1.23481	1.22687	1.25505	0.997106
0.106163	1.24539	1.22919	1.22978	1.25066	1.00901
0.10635	1.25219	1.22754	1.2368	1.24045	1.01254
0.106537	1.24793	1.22937	1.21996	1.241	1.00638
0.106725	1.24389	1.23518	1.23357	1.25037	1.00512
0.106913	1.25133	1.23383	1.23086	1.24397	1.00163
0.1071	1.24763	1.23229	1.22155	1.25529	1.00992
0.107287	1.25144	1.23448	1.22707	1.24181	1.00488
0.107475	1.2476	1.23036	1.2265	1.24367	1.01074
0.107662	1.25191	1.22184	1.22156	1.24504	1.01056
0.10785	1.25436	1.23533	1.23436	1.25725	1.01032
0.108038	1.25258	1.21914	1.23112	1.24503	1.01314
0.108225	1.24098	1.22554	1.22608	1.24813	1.00538
0.108425	1.25133	1.23191	1.22458	1.24968	1.00576
0.108613	1.26246	1.23477	1.23148	1.24969	1.01225
0.1088	1.26136	1.23552	1.22767	1.24279	1.01145
0.108988	1.25384	1.24124	1.23523	1.2462	1.00763
0.109187	1.24838	1.23253	1.23325	1.25104	1.0121
0.109375	1.25507	1.22921	1.23081	1.24452	1.01568
0.109563	1.24566	1.23522	1.23182	1.24433	1.00246
0.109762	1.24795	1.23973	1.23332	1.24453	1.01458
0.10995	1.2483	1.23198	1.2289	1.24602	1.01141
0.110137	1.24292	1.22825	1.2264	1.24907	1.00092
0.110338	1.25297	1.23602	1.2193	1.24629	1.01136
0.110525	1.2548	1.24278	1.22598	1.25027	1.00442
0.110725	1.24456	1.2357	1.23371	1.24991	1.0103
0.110913	1.24358	1.23996	1.23008	1.24273	0.998706
0.111112	1.2444	1.23407	1.23858	1.25068	0.999641
0.1113	1.24974	1.23222	1.23021	1.2455	1.00728
0.1115	1.25123	1.23668	1.23752	1.24981	1.0004
0.1117	1.24795	1.23607	1.23528	1.24537	1.00748
0.111887	1.24386	1.23232	1.23717	1.24478	1.01222
0.112088	1.24846	1.23428	1.23895	1.24636	1.00367
0.112287	1.2468	1.24652	1.22595	1.24458	1.01201
0.112475	1.24488	1.23195	1.22332	1.25003	1.01012
0.112675	1.24981	1.22738	1.23054	1.24396	1.00371
0.112875	1.24467	1.23375	1.23289	1.24677	1.00492
0.113075	1.25651	1.23907	1.22134	1.24337	1.0106
0.113262	1.24391	1.23002	1.2196	1.23608	1.00779
0.113463	1.24912	1.23329	1.2271	1.24491	0.988681
0.113663	1.25121	1.23263	1.23895	1.24333	1.00599
0.113862	1.25563	1.22762	1.22893	1.24628	0.999643
0.114063	1.24283	1.23525	1.22343	1.25118	1.0046
0.114262	1.25574	1.23824	1.22669	1.2383	1.00567
0.114463	1.25543	1.22574	1.22431	1.25349	1.00015
0.114662	1.24906	1.22428	1.22631	1.25211	1.00191
0.114863	1.24429	1.22422	1.23124	1.24686	0.998787
0.115062	1.2536	1.23239	1.23676	1.24874	1.00201
0.115263	1.25288	1.23733	1.22268	1.24602	1.0062
0.115462	1.24696	1.2344	1.23141	1.25487	1.01102
[truncated: 2,842 more rows]

## Sheet: Fig 1c
codon recognition
Time, s	AAA	Am6AA	AAm6A	Buffer		Time, s	m6AAA
0.002	1.01122	1.00668	1.01684	1.00299		0.002	0.992246
0.002013	1.0138	1.0037	1.01769	1.0023		0.002013	0.991535
0.002025	1.01605	1.00083	1.01878	1.00188		0.002025	0.991769
0.002038	1.0169	0.999677	1.01834	1.00081		0.002038	0.991278
0.00205	1.01666	0.999035	1.01706	1.00052		0.00205	0.991689
0.002063	1.01584	0.999895	1.01598	1.00041		0.002063	0.993455
0.002075	1.01482	1.00174	1.01503	1.00036		0.002075	0.996169
0.002088	1.01422	1.00516	1.01445	1.00074		0.002088	0.998535
0.0021	1.01296	1.00883	1.01426	1.00084		0.0021	1.00017
0.002113	1.01136	1.00934	1.01373	1.00162		0.002113	1.00143
0.002125	1.01084	1.00954	1.01347	1.00378		0.002125	1.00246
0.002138	1.01069	1.01028	1.01392	1.00591		0.002138	1.00434
0.00215	1.01065	1.01058	1.01514	1.00766		0.00215	1.00624
0.002163	1.01114	1.01043	1.01627	1.01009		0.002163	1.00721
0.002175	1.01061	1.01075	1.01841	1.01266		0.002175	1.0079
0.002188	1.00971	1.01136	1.02119	1.013		0.002188	1.00733
0.0022	1.00788	1.01214	1.02115	1.01093		0.0022	1.00547
0.002213	1.00649	1.012	1.01998	1.00863		0.002213	1.00435
0.002225	1.0053	1.01263	1.01924	1.00716		0.002225	1.00323
0.002238	1.00445	1.01262	1.01877	1.00621		0.002238	1.00318
0.00225	1.00556	1.01131	1.01976	1.00729		0.00225	1.00297
0.002263	1.00747	1.01108	1.02163	1.00819		0.002263	1.00191
0.002275	1.0095	1.01113	1.02353	1.00801		0.002275	1.00104
0.002288	1.01098	1.01232	1.02563	1.00643		0.002288	1.00138
0.0023	1.01259	1.01266	1.02661	1.00442		0.0023	1.00232
0.002313	1.01511	1.01179	1.02728	1.00287		0.002313	1.00224
0.002325	1.01859	1.01036	1.0271	1.00153		0.002325	1.00276
0.002338	1.02003	1.00908	1.02656	0.999909		0.002338	1.00362
0.00235	1.019	1.00921	1.02523	0.997763		0.00235	1.00395
0.002363	1.01852	1.00943	1.02339	0.99652		0.002363	1.0044
0.002375	1.01775	1.00933	1.02203	0.996467		0.002375	1.00433
0.002388	1.0176	1.00947	1.02159	0.996434		0.002388	1.00375
0.0024	1.01755	1.01008	1.02268	0.996887		0.0024	1.00355
0.002413	1.01761	1.01106	1.02433	0.998181		0.002413	1.00408
0.002425	1.01927	1.01115	1.02534	1.00049		0.002425	1.00428
0.002438	1.02012	1.01099	1.02563	1.00224		0.002438	1.00206
0.00245	1.01919	1.01004	1.0251	1.00344		0.00245	0.998483
0.002463	1.01738	1.00887	1.02495	1.00359		0.002463	0.996627
0.002475	1.01596	1.00803	1.02573	1.00411		0.002475	0.996221
0.002488	1.0143	1.00774	1.02654	1.00474		0.002488	0.997181
0.0025	1.01267	1.00779	1.02761	1.00332		0.0025	0.998295
0.002513	1.01283	1.00909	1.02806	1.00022		0.002513	0.998822
0.002525	1.01608	1.01216	1.02807	0.999178		0.002525	1.00019
0.002538	1.01984	1.01473	1.02762	1.00021		0.002538	1.0013
0.00255	1.0224	1.01466	1.02747	1.00163		0.00255	1.00201
0.002563	1.02399	1.01311	1.02818	1.00224		0.002563	1.00273
0.002575	1.02527	1.01288	1.02967	1.0021		0.002575	1.00368
0.002588	1.02593	1.01373	1.03137	1.002		0.002588	1.00537
0.0026	1.02614	1.01374	1.03265	1.00223		0.0026	1.00634
0.002613	1.027	1.01217	1.03332	1.00232		0.002613	1.00698
0.002625	1.02768	1.01075	1.03262	1.00271		0.002625	1.00651
0.002638	1.02847	1.01053	1.03056	1.00378		0.002638	1.00673
0.00265	1.02854	1.01156	1.02801	1.00541		0.00265	1.00773
0.002663	1.02618	1.01331	1.02717	1.0062		0.002663	1.00819
0.002675	1.02381	1.01472	1.0268	1.00442		0.002675	1.00868
0.002688	1.02246	1.01477	1.02595	1.00199		0.002688	1.01021
0.0027	1.02193	1.01432	1.02417	0.998835		0.0027	1.01124
0.002713	1.02228	1.01341	1.02355	0.997188		0.002713	1.01221
0.002725	1.0234	1.01222	1.02387	0.996777		0.002725	1.01169
0.002738	1.02272	1.0114	1.02411	0.996443		0.002738	1.01204
0.00275	1.02048	1.01097	1.02464	0.996112		0.00275	1.01342
0.002763	1.0189	1.0109	1.02489	0.994975		0.002763	1.01338
0.002775	1.01854	1.01017	1.02445	0.994462		0.002775	1.01226
0.002788	1.01841	1.00968	1.02311	0.995393		0.002788	1.011
0.0028	1.01811	1.00991	1.02264	0.996711		0.0028	1.0098
0.002813	1.01869	1.01141	1.0236	0.996221		0.002813	1.00867
0.002825	1.0198	1.01388	1.02638	0.995109		0.002825	1.00762
0.002838	1.02202	1.01696	1.02901	0.99562		0.002838	1.0054
0.00285	1.02439	1.01894	1.03097	0.996305		0.00285	1.0038
0.002863	1.02445	1.01954	1.0324	0.997155		0.002863	1.00521
0.002875	1.0228	1.01903	1.03249	0.998419		0.002875	1.00824
0.002888	1.02129	1.01678	1.0313	0.999035		0.002888	1.00966
0.0029	1.02027	1.01447	1.03026	0.999613		0.0029	1.00899
0.002913	1.01964	1.01131	1.03013	0.999806		0.002913	1.0067
0.002925	1.02015	1.00861	1.03052	0.998711		0.002925	1.00508
0.002938	1.02063	1.00694	1.03123	0.997572		0.002938	1.005
0.00295	1.0218	1.00631	1.03192	0.996985		0.00295	1.00608
0.002963	1.02159	1.00606	1.03275	0.996283		0.002963	1.00687
0.002975	1.02096	1.00686	1.03374	0.995725		0.002975	1.00673
0.002988	1.02024	1.00949	1.03443	0.995653		0.002988	1.00662
0.003	1.01796	1.01265	1.03352	0.994949		0.003	1.00687
0.003013	1.01573	1.01431	1.03211	0.994861		0.003013	1.00748
0.003025	1.01378	1.01492	1.03043	0.996104		0.003025	1.00846
0.003038	1.01323	1.01541	1.02893	0.997286		0.003038	1.0089
0.00305	1.01474	1.01626	1.02799	0.998718		0.00305	1.00804
0.003063	1.01685	1.01652	1.02805	1.00071		0.003063	1.00675
0.003075	1.0183	1.01659	1.02914	1.00324		0.003075	1.00577
0.003088	1.01907	1.01679	1.03	1.00421		0.003088	1.00679
0.0031	1.01976	1.01709	1.03004	1.00746		0.0031	1.00865
0.003113	1.02006	1.01754	1.02899	1.00881		0.003113	1.01044
0.003125	1.01984	1.01797	1.02721	1.00818		0.003125	1.01102
0.003138	1.02038	1.0181	1.02547	1.00627		0.003138	1.01067
0.00315	1.02106	1.01767	1.02343	1.00519		0.00315	1.00932
0.003163	1.02228	1.01802	1.02215	1.00454		0.003163	1.00819
0.003175	1.02249	1.01857	1.02187	1.00363		0.003175	1.0088
0.003188	1.02056	1.01721	1.02112	1.00304		0.003188	1.01059
0.0032	1.01719	1.01568	1.02116	1.00314		0.0032	1.01219
0.003213	1.01381	1.0155	1.023	1.00252		0.003213	1.01277
0.003225	1.01195	1.01593	1.02605	1.00219		0.003225	1.01255
0.003238	1.01158	1.01692	1.02795	1.00208		0.003238	1.01172
0.00325	1.01181	1.01813	1.02927	1.00225		0.00325	1.01056
0.003263	1.01128	1.01733	1.03079	1.00292		0.003263	1.00977
0.003275	1.01114	1.01574	1.03246	1.00292		0.003275	1.00981
0.003288	1.0125	1.01376	1.03217	1.00173		0.003288	1.01045
0.0033	1.01505	1.01286	1.03188	1.00133		0.0033	1.01184
0.003313	1.01694	1.01353	1.03206	1.00126		0.003313	1.01251
0.003325	1.017	1.01497	1.0331	1.00097		0.003325	1.01386
0.003338	1.01679	1.01709	1.03409	1.00049		0.003338	1.01568
0.00335	1.01645	1.01814	1.03489	0.999245		0.00335	1.01749
0.003363	1.01717	1.01893	1.03551	0.998264		0.003363	1.01939
0.003375	1.01858	1.02	1.03677	0.998338		0.003375	1.01978
0.003388	1.01909	1.02176	1.03853	0.997787		0.003388	1.01894
0.0034	1.0199	1.02309	1.03994	0.997059		0.0034	1.01785
0.003413	1.02042	1.02378	1.03926	0.995739		0.003413	1.01724
0.003425	1.02172	1.02471	1.03711	0.994054		0.003425	1.01564
0.003438	1.02355	1.02409	1.03365	0.992758		0.003438	1.0137
0.00345	1.02408	1.02208	1.03018	0.992489		0.00345	1.01366
0.003463	1.02302	1.02026	1.02813	0.992918		0.003463	1.01388
0.003475	1.0234	1.0191	1.02702	0.994092		0.003475	1.01443
0.003488	1.02523	1.01794	1.02554	0.995658		0.003488	1.01404
0.0035	1.02593	1.01827	1.02389	0.996842		0.0035	1.01334
0.003513	1.02648	1.02003	1.02431	0.997183		0.003513	1.01221
0.003525	1.02811	1.0214	1.02673	0.997534		0.003525	1.01088
0.003538	1.03102	1.02274	1.03008	0.997345		0.003538	1.00932
0.00355	1.03327	1.02389	1.03319	0.996481		0.00355	1.00791
0.003563	1.03496	1.02424	1.03462	0.994983		0.003563	1.00662
0.003575	1.03512	1.02361	1.035	0.993983		0.003575	1.00607
0.003588	1.03351	1.02303	1.03591	0.993331		0.003588	1.00679
0.0036	1.03138	1.02093	1.03719	0.992916		0.0036	1.00831
0.003613	1.02873	1.01815	1.03762	0.993582		0.003613	1.00995
0.003625	1.02692	1.0175	1.03817	0.99489		0.003625	1.01166
0.003638	1.02458	1.01931	1.03861	0.995983		0.003638	1.01289
0.00365	1.02215	1.02157	1.03759	0.996312		0.00365	1.01301
0.003663	1.02114	1.0221	1.03613	0.99688		0.003663	1.0134
0.003675	1.02162	1.02128	1.0348	0.997887		0.003675	1.01492
0.003688	1.02252	1.02013	1.03407	0.999085		0.003688	1.01477
0.0037	1.02247	1.01904	1.0346	1.00005		0.0037	1.01292
0.003713	1.02176	1.01869	1.03556	1.00079		0.003713	1.01148
0.003725	1.02034	1.01994	1.03611	1.0008		0.003725	1.01031
0.003738	1.01897	1.02042	1.0357	0.999987		0.003738	1.01028
0.00375	1.01881	1.02053	1.03544	0.998453		0.00375	1.01131
0.003763	1.01982	1.02113	1.03596	0.997887		0.003763	1.01197
0.003775	1.02136	1.02221	1.03686	0.997212		0.003775	1.01116
0.003788	1.02254	1.02246	1.03772	0.996806		0.003788	1.01038
0.0038	1.02436	1.02086	1.03816	0.995104		0.0038	1.01
0.003813	1.02662	1.01992	1.03818	0.993758		0.003813	1.00947
0.003825	1.02804	1.01901	1.03832	0.99245		0.003825	1.00882
0.003838	1.0281	1.01843	1.03849	0.993007		0.003838	1.00926
0.00385	1.02743	1.01851	1.03827	0.995637		0.00385	1.0108
0.003863	1.02739	1.01916	1.03731	0.997887		0.003863	1.01305
0.003875	1.02769	1.01939	1.03625	0.99868		0.003875	1.0136
0.003888	1.02714	1.01952	1.03575	0.999045		0.003888	1.01164
0.0039	1.02642	1.02	1.03525	0.999646		0.0039	1.00988
0.003913	1.02673	1.01961	1.03492	1.00101		0.003913	1.00939
0.003925	1.0271	1.01849	1.03414	1.00342		0.003925	1.00954
0.003938	1.02785	1.01796	1.03365	1.00527		0.003938	1.01037
0.00395	1.02819	1.01758	1.03456	1.00511		0.00395	1.01191
0.003963	1.02716	1.017	1.03695	1.00443		0.003963	1.01424
0.003975	1.0268	1.01687	1.03906	1.00396		0.003975	1.01648
0.003988	1.02741	1.01671	1.03994	1.00333		0.003988	1.01716
0.004	1.028	1.01615	1.03978	1.0031		0.004	1.01684
0.004013	1.02935	1.01634	1.03981	1.00323		0.004013	1.01549
0.004025	1.03153	1.01724	1.04046	1.0032		0.004025	1.01399
0.004038	1.03333	1.01872	1.04086	1.00303		0.004038	1.0125
0.00405	1.03466	1.0199	1.04117	1.0022		0.00405	1.01111
0.004063	1.03498	1.02119	1.04125	1.00214		0.004063	1.01054
0.004075	1.03503	1.02236	1.04134	1.00222		0.004075	1.01164
0.004088	1.0347	1.02367	1.04107	1.00315		0.004088	1.01294
0.0041	1.03499	1.02479	1.03926	1.00296		0.0041	1.01418
0.004113	1.03527	1.02558	1.03782	1.00291		0.004113	1.01509
0.004125	1.03479	1.02585	1.03709	1.00294		0.004125	1.01579
0.004138	1.03354	1.02537	1.03695	1.00284		0.004138	1.01597
0.00415	1.03219	1.02449	1.03731	1.0028		0.00415	1.01626
0.004163	1.03109	1.02418	1.03741	1.00256		0.004163	1.01612
0.004175	1.03034	1.02356	1.03686	1.00189		0.004175	1.01527
0.004188	1.03126	1.02198	1.03629	1.0004		0.004188	1.01388
0.0042	1.03293	1.01955	1.03682	1.0001		0.0042	1.01344
0.004213	1.03391	1.01799	1.03701	1.00131		0.004213	1.01492
0.004225	1.03378	1.01785	1.03769	1.00316		0.004225	1.0169
0.004238	1.03454	1.01837	1.03943	1.00458		0.004238	1.01815
0.00425	1.03516	1.01894	1.04181	1.0033		0.00425	1.01786
0.004263	1.03489	1.0193	1.04482	1.00085		0.004263	1.0174
0.004275	1.03423	1.02019	1.04738	0.999496		0.004275	1.0179
0.004288	1.0345	1.02219	1.0488	1.0002		0.004288	1.0185
0.0043	1.03365	1.02448	1.04856	1.00223		0.0043	1.01865
0.004313	1.03327	1.02684	1.04835	1.00438		0.004313	1.01797
0.004325	1.03456	1.02777	1.04853	1.00652		0.004325	1.01758
0.004338	1.03582	1.02758	1.04793	1.00714		0.004338	1.01767
0.00435	1.03518	1.02692	1.04585	1.00757		0.00435	1.01752
0.004363	1.0333	1.02676	1.04365	1.0083		0.004363	1.01694
0.004375	1.03206	1.02571	1.04282	1.00957		0.004375	1.01584
0.004388	1.03117	1.02571	1.04318	1.01039		0.004388	1.01428
0.0044	1.0324	1.02565	1.04426	1.01066		0.0044	1.01249
0.004413	1.03525	1.02503	1.04485	1.00928		0.004413	1.01195
0.004425	1.03777	1.02489	1.04477	1.00672		0.004425	1.01141
0.004438	1.04088	1.02484	1.04542	1.00495		0.004438	1.0116
0.00445	1.04383	1.02621	1.04634	1.00479		0.00445	1.01283
0.004463	1.04489	1.02879	1.04675	1.0045		0.004463	1.01546
0.004475	1.04494	1.03127	1.04737	1.00343		0.004475	1.01754
0.004488	1.04565	1.03272	1.04823	1.00371		0.004488	1.01934
0.0045	1.04754	1.03412	1.04788	1.00456		0.0045	1.021
0.004513	1.04952	1.03551	1.04646	1.00428		0.004513	1.02173
0.004525	1.05057	1.03617	1.04548	1.00436		0.004525	1.02176
0.004538	1.04932	1.03678	1.0453	1.00425		0.004538	1.02142
0.00455	1.04696	1.03671	1.04539	1.00265		0.00455	1.02121
0.004563	1.04468	1.0363	1.04497	0.999522		0.004563	1.02123
0.004575	1.04231	1.03586	1.04468	0.996424		0.004575	1.02151
0.004588	1.04021	1.03658	1.04411	0.995372		0.004588	1.02317
0.0046	1.04041	1.03874	1.04299	0.994808		0.0046	1.02503
0.004613	1.04108	1.04018	1.04333	0.995317		0.004613	1.02512
0.004625	1.04005	1.04041	1.04445	0.995723		0.004625	1.02421
0.004638	1.03896	1.03856	1.04464	0.996269		0.004638	1.02347
0.00465	1.0385	1.03769	1.04514	0.997078		0.00465	1.02381
0.004663	1.03747	1.03649	1.04638	0.998047		0.004663	1.02601
0.004675	1.03673	1.03484	1.04672	0.998928		0.004675	1.02786
0.004688	1.03768	1.0338	1.04563	0.998183		0.004688	1.02923
0.0047	1.03916	1.03399	1.04376	0.996682		0.0047	1.03011
0.004713	1.03912	1.03337	1.04237	0.995042		0.004713	1.03048
0.004725	1.03876	1.033	1.04169	0.993295		0.004725	1.03125
0.004738	1.03991	1.03405	1.0415	0.991808		0.004738	1.03141
0.00475	1.04151	1.03548	1.04158	0.991925		0.00475	1.03172
0.004763	1.04332	1.03649	1.04128	0.993078		0.004763	1.03135
0.004775	1.0458	1.03781	1.04152	0.992868		0.004775	1.02991
0.004788	1.04838	1.03886	1.04186	0.991827		0.004788	1.02708
0.0048	1.0511	1.03865	1.04221	0.990773		0.0048	1.02405
0.004813	1.05296	1.03836	1.04273	0.989952		0.004813	1.02151
0.004825	1.05331	1.03816	1.04391	0.990322		0.004825	1.02066
0.004838	1.05246	1.0373	1.04513	0.990684		0.004838	1.02064
0.00485	1.05015	1.03683	1.04694	0.990942		0.00485	1.02099
0.004863	1.04698	1.03647	1.04833	0.9913		0.004863	1.02226
0.004875	1.04367	1.03579	1.04788	0.991648		0.004875	1.02248
0.004888	1.04111	1.03584	1.04556	0.993393		0.004888	1.02208
0.0049	1.03909	1.03559	1.0443	0.994756		0.0049	1.02234
0.004913	1.03936	1.03506	1.04406	0.996682		0.004913	1.02249
0.004925	1.04035	1.03348	1.04485	0.99909		0.004925	1.02262
0.004938	1.04024	1.03121	1.04556	1.00042		0.004938	1.02193
0.00495	1.03965	1.02917	1.04573	0.99945		0.00495	1.01933
0.004963	1.03913	1.02843	1.04541	0.998961		0.004963	1.01655
0.004975	1.03857	1.0304	1.04484	1.00034		0.004975	1.01386
0.004988	1.03717	1.03348	1.04363	1.00168		0.004988	1.0124
0.005	1.03585	1.03501	1.0425	1.0023		0.005	1.01194
0.005013	1.03612	1.03647	1.04294	1.00318		0.005013	1.01294
0.005025	1.03637	1.03692	1.0438	1.00429		0.005025	1.01492
0.005038	1.0366	1.03587	1.04452	1.00394		0.005038	1.01748
0.00505	1.0375	1.0351	1.04543	1.00366		0.00505	1.01899
0.005063	1.03754	1.03578	1.04437	1.0041		0.005063	1.02023
0.005075	1.03726	1.03611	1.04297	1.00482		0.005075	1.02139
0.005088	1.0372	1.03731	1.04223	1.00415		0.005088	1.0225
0.0051	1.03672	1.03841	1.04214	1.00255		0.0051	1.02286
0.005113	1.03568	1.03946	1.0418	1.00118		0.005113	1.02424
0.005125	1.03426	1.03973	1.04114	1.00034		0.005125	1.0252
0.005138	1.03335	1.03896	1.04114	0.999933		0.005138	1.02587
0.00515	1.03436	1.03625	1.04177	0.999508		0.00515	1.02719
0.005163	1.03534	1.03489	1.04315	0.999081		0.005163	1.02804
0.005175	1.03563	1.03381	1.04503	0.998059		0.005175	1.02869
0.005188	1.03551	1.0327	1.04684	0.996632		0.005188	1.02951
0.0052	1.03551	1.03151	1.04722	0.995949		0.0052	1.02992
0.005213	1.03535	1.03137	1.04555	0.995042		0.005213	1.02941
0.005225	1.03491	1.03161	1.04378	0.993441		0.005225	1.02748
0.005238	1.0345	1.02981	1.04238	0.991594		0.005238	1.02425
0.00525	1.03419	1.02792	1.04098	0.990152		0.00525	1.02307
0.005263	1.03467	1.02692	1.03977	0.989252		0.005263	1.02317
0.005275	1.0345	1.02776	1.0398	0.990257		0.005275	1.02525
0.005288	1.03364	1.02875	1.03971	0.991699		0.005288	1.0282
0.0053	1.03117	1.02886	1.03986	0.992011		0.0053	1.02973
0.005313	1.02876	1.02944	1.04089	0.992135		0.005313	1.02979
0.005325	1.02704	1.03085	1.0414	0.992505		0.005325	1.02992
0.005338	1.02626	1.03259	1.04067	0.993078		0.005338	1.03103
0.00535	1.02654	1.03409	1.04148	0.993789		0.00535	1.03254
0.005363	1.02652	1.0359	1.04396	0.995393		0.005363	1.03289
0.005375	1.02612	1.0374	1.04587	0.997295		0.005375	1.03186
0.005388	1.02554	1.03688	1.046	0.998009		0.005388	1.0291
0.0054	1.02594	1.03602	1.04571	0.997909		0.0054	1.02701
0.005413	1.02698	1.03577	1.04527	0.998572		0.005413	1.02417
0.005425	1.02882	1.0358	1.04562	0.998816		0.005425	1.0209
0.005438	1.0303	1.03629	1.04602	0.998064		0.005438	1.01848
0.00545	1.03355	1.03613	1.04554	0.997226		0.00545	1.01708
0.005463	1.03657	1.03457	1.04575	0.996042		0.005463	1.0167
0.005475	1.03958	1.03313	1.04625	0.995054		0.005475	1.01723
0.005488	1.04163	1.03145	1.04593	0.994675		0.005488	1.01687
0.0055	1.04274	1.02877	1.04491	0.994734		0.0055	1.01677
0.005513	1.04261	1.0264	1.0448	0.994271		0.005513	1.01637
0.005525	1.04072	1.02477	1.04655	0.993484		0.005525	1.01651
0.005538	1.03953	1.02484	1.04789	0.9942		0.005538	1.01631
0.00555	1.03998	1.02723	1.04841	0.994677		0.00555	1.01667
0.005563	1.04134	1.02924	1.04781	0.994016		0.005563	1.01847
0.005575	1.04319	1.03034	1.04759	0.99277		0.005575	1.02167
0.005588	1.04451	1.0325	1.04867	0.992396		0.005588	1.02426
0.0056	1.04549	1.03462	1.04863	0.992799		0.0056	1.02597
0.005613	1.046	1.03543	1.04859	0.992061		0.005613	1.02617
0.005625	1.04543	1.03656	1.04994	0.990935		0.005625	1.02616
0.005638	1.04456	1.03773	1.05159	0.990651		0.005638	1.02622
0.00565	1.04441	1.03864	1.0532	0.991508		0.00565	1.0263
0.005663	1.04582	1.03956	1.05413	0.992789		0.005663	1.02686
0.005675	1.04656	1.04007	1.05432	0.99314		0.005675	1.02777
0.005688	1.04758	1.03865	1.05287	0.993527		0.005688	1.02819
0.0057	1.04788	1.0364	1.04997	0.994851		0.0057	1.02771
0.005713	1.04659	1.03468	1.04774	0.995856		0.005713	1.02816
0.005725	1.04535	1.03423	1.04822	0.997011		0.005725	1.02943
0.005738	1.04469	1.03546	1.04897	0.997797		0.005738	1.03021
0.00575	1.04484	1.03762	1.04943	0.999386		0.00575	1.03091
0.005763	1.04606	1.03964	1.04992	1.0009		0.005763	1.03126
0.005775	1.04807	1.04109	1.0497	1.00159		0.005775	1.03083
0.005788	1.05052	1.0406	1.04921	1.002		0.005788	1.02911
0.0058	1.05213	1.03894	1.0491	1.00338		0.0058	1.02761
0.005813	1.05308	1.03724	1.04898	1.00452		0.005813	1.02678
0.005825	1.05369	1.03776	1.0495	1.00442		0.005825	1.02817
0.005838	1.05279	1.03962	1.05012	1.00352		0.005838	1.02958
0.00585	1.05182	1.04138	1.05061	1.00199		0.00585	1.03054
0.005863	1.05134	1.04269	1.05194	1.00038		0.005863	1.03172
0.005875	1.05037	1.04385	1.05338	1.00077		0.005875	1.03239
0.005888	1.05032	1.04437	1.05553	1.00273		0.005888	1.03309
0.0059	1.05058	1.04515	1.05706	1.00436		0.0059	1.03323
0.005913	1.05058	1.04662	1.05697	1.00567		0.005913	1.03365
0.005925	1.05059	1.04747	1.0557	1.00593		0.005925	1.03419
0.005938	1.05028	1.04804	1.05491	1.00545		0.005938	1.03405
0.00595	1.04937	1.04854	1.05381	1.00403		0.00595	1.03434
0.005963	1.04838	1.04816	1.05239	1.00237		0.005963	1.03546
0.005975	1.04792	1.04721	1.05294	1.00093		0.005975	1.03611
0.005988	1.04793	1.04564	1.05492	1.00045		0.005988	1.03634
0.006	1.0485	1.04406	1.05584	1.00024		0.006	1.0374
0.006013	1.04894	1.04328	1.05713	1.00076		0.006013	1.03908
0.006025	1.04949	1.04319	1.05865	1.00127		0.006025	1.04021
0.006038	1.05083	1.04274	1.06047	1.00072		0.006038	1.04041
0.00605	1.05168	1.04312	1.06165	1.0005		0.00605	1.04005
0.006063	1.05132	1.04363	1.06091	1.00034		0.006063	1.03793
0.006075	1.05105	1.04374	1.06081	1.00029		0.006075	1.03582
0.006088	1.05146	1.04461	1.06048	0.999649		0.006088	1.03444
0.0061	1.05309	1.04554	1.06063	0.998777		0.0061	1.03294
0.006113	1.05525	1.04637	1.06253	0.997677		0.006113	1.03221
0.006125	1.05634	1.04591	1.06342	0.996987		0.006125	1.03186
0.006138	1.05623	1.0453	1.0628	0.996921		0.006138	1.03135
0.00615	1.05607	1.04611	1.06217	0.996918		0.00615	1.03058
0.006163	1.05584	1.0473	1.06215	0.997536		0.006163	1.02923
0.006175	1.05491	1.04804	1.06269	0.997773		0.006175	1.02847
0.006188	1.05393	1.04784	1.06345	0.997462		0.006188	1.02779
0.0062	1.05368	1.04782	1.0632	0.997302		0.0062	1.02881
0.006213	1.05327	1.04711	1.06176	0.996756		0.006213	1.03056
0.006225	1.05178	1.04552	1.06073	0.996732		0.006225	1.03159
0.006238	1.05011	1.04336	1.06047	0.998587		0.006238	1.0323
0.00625	1.04984	1.04194	1.06052	1.00177		0.00625	1.03377
0.006263	1.05025	1.04202	1.06002	1.00356		0.006263	1.03598
0.006275	1.04983	1.04285	1.06002	1.00306		0.006275	1.03943
0.006288	1.0479	1.04346	1.05887	1.00294		0.006288	1.04208
0.0063	1.04698	1.04351	1.05673	1.00223		0.0063	1.04241
0.006313	1.04874	1.04323	1.05595	1.00167		0.006313	1.04182
0.006325	1.0506	1.04396	1.05598	1.00078		0.006325	1.04051
0.006338	1.05135	1.04514	1.05593	1.00053		0.006338	1.03815
0.00635	1.05247	1.04716	1.05566	1.00148		0.00635	1.03591
0.006363	1.05428	1.04879	1.05596	1.00262		0.006363	1.0346
0.006375	1.05703	1.04939	1.05719	1.00518		0.006375	1.03439
0.006388	1.05922	1.05008	1.05746	1.00618		0.006388	1.03452
0.0064	1.06073	1.052	1.05661	1.00643		0.0064	1.0347
0.006413	1.0604	1.0533	1.0551	1.00715		0.006413	1.03516
0.006425	1.05857	1.05222	1.05468	1.00747		0.006425	1.03557
0.006438	1.0575	1.05089	1.05475	1.00628		0.006438	1.03528
0.00645	1.05655	1.05041	1.05597	1.00513		0.00645	1.03541
0.006463	1.05498	1.0515	1.05757	1.00477		0.006463	1.03556
0.006475	1.05287	1.05296	1.05743	1.00544		0.006475	1.03589
0.006488	1.05027	1.05295	1.05729	1.00675		0.006488	1.03673
0.0065	1.04804	1.05309	1.05736	1.00812		0.0065	1.03675
0.006513	1.04823	1.05304	1.057	1.00862		0.006513	1.03612
0.006525	1.04916	1.0531	1.05722	1.00825		0.006525	1.03635
0.006538	1.04989	1.05354	1.05831	1.00739		0.006538	1.03812
0.00655	1.05101	1.05367	1.05974	1.00568		0.00655	1.04077
0.006563	1.05199	1.05347	1.06041	1.00461		0.006563	1.04356
0.006575	1.0524	1.05318	1.05926	1.00338		0.006575	1.04465
0.006588	1.05233	1.05445	1.0575	1.00191		0.006588	1.04315
0.0066	1.05266	1.05584	1.05607	1.00108		0.0066	1.04045
0.006613	1.05271	1.05758	1.05517	1.00045		0.006613	1.03855
0.006625	1.05287	1.06025	1.05503	1.0001		0.006625	1.03683
0.006638	1.05222	1.06305	1.05607	1.00017		0.006638	1.03605
0.00665	1.05102	1.06394	1.05686	1.00013		0.00665	1.03563
0.006663	1.04929	1.06302	1.05648	0.999916		0.006663	1.0355
0.006675	1.04838	1.06178	1.05649	0.999804		0.006675	1.03549
0.006688	1.04997	1.06024	1.05785	1.00025		0.006688	1.03661
0.0067	1.05199	1.05953	1.05989	0.99998		0.0067	1.03901
0.006713	1.05265	1.05934	1.06086	0.998746		0.006713	1.04118
0.006725	1.05336	1.0582	1.06066	0.998615		0.006725	1.04218
0.006738	1.05344	1.05669	1.06007	0.999343		0.006738	1.04211
0.00675	1.05277	1.0553	1.06037	0.999861		0.00675	1.04221
0.006763	1.05198	1.05426	1.06114	0.999541		0.006763	1.04267
0.006775	1.0518	1.05291	1.06253	0.997393		0.006775	1.04311
0.006788	1.05165	1.05162	1.06418	0.995861		0.006788	1.04355
0.0068	1.05194	1.05074	1.06556	0.995465		0.0068	1.04287
0.006813	1.05194	1.05084	1.06562	0.997128		0.006813	1.04107
0.006825	1.05122	1.05123	1.06409	0.999071		0.006825	1.04
0.006838	1.05068	1.0524	1.06266	0.999159		0.006838	1.03936
0.00685	1.05147	1.05212	1.06106	0.999479		0.00685	1.03832
0.006863	1.05173	1.05102	1.05934	1.00085		0.006863	1.03658
0.006875	1.05067	1.04966	1.05839	1.00338		0.006875	1.03448
0.006888	1.04882	1.04708	1.05645	1.00503		0.006888	1.0321
0.0069	1.04625	1.04351	1.05455	1.00499		0.0069	1.03084
0.006913	1.04406	1.04104	1.05428	1.00375		0.006913	1.03025
0.006925	1.04296	1.04168	1.05411	1.00133		0.006925	1.03043
0.006938	1.04399	1.04301	1.05348	1.00061		0.006938	1.03049
0.00695	1.046	1.04366	1.05306	1.00077		0.00695	1.02969
0.006963	1.04764	1.04327	1.0529	1.00062		0.006963	1.02916
0.006975	1.04785	1.04305	1.05298	1.00129		0.006975	1.02982
0.006988	1.04851	1.04306	1.05314	1.00094		0.006988	1.02993
0.007	1.04918	1.04278	1.05387	1.00046		0.007	1.03053
0.007013	1.04981	1.04334	1.05408	1.00056		0.007013	1.03096
0.007025	1.05132	1.04353	1.05387	1.0004		0.007025	1.03157
0.007038	1.05139	1.04373	1.05452	1.00125		0.007038	1.03318
0.00705	1.05091	1.04449	1.05522	1.00246		0.00705	1.0346
0.007063	1.05051	1.04648	1.05537	1.00289		0.007063	1.03537
0.007075	1.04906	1.04918	1.05532	1.00302		0.007075	1.03624
0.007088	1.04766	1.05112	1.0559	1.00204		0.007088	1.0361
0.0071	1.04656	1.0518	1.05754	0.999505		0.0071	1.03716
0.007113	1.04576	1.05162	1.05834	0.996715		0.007113	1.03778
0.007125	1.04556	1.05015	1.05866	0.99473		0.007125	1.03746
0.007138	1.04548	1.0478	1.05814	0.994906		0.007138	1.03778
0.00715	1.04533	1.04558	1.05646	0.996976		0.00715	1.0379
0.007163	1.04526	1.04542	1.05587	0.998498		0.007163	1.03706
0.007175	1.04405	1.04637	1.05614	0.998794		0.007175	1.03615
0.007188	1.04243	1.04603	1.056	0.998899		0.007188	1.03532
0.0072	1.04125	1.04475	1.05531	0.998825		0.0072	1.03441
0.007213	1.04241	1.04354	1.05336	0.998515		0.007213	1.03421
0.007225	1.04476	1.04249	1.05094	0.998355		0.007225	1.03423
0.007238	1.04649	1.04302	1.04881	0.998613		0.007238	1.03417
0.00725	1.04587	1.04413	1.04708	0.998665		0.00725	1.03477
0.007263	1.04497	1.04529	1.04635	0.99694		0.007263	1.0355
0.007275	1.0446	1.04596	1.04664	0.995534		0.007275	1.03563
0.007288	1.04352	1.04604	1.04804	0.99467		0.007288	1.03504
0.0073	1.04216	1.04631	1.05118	0.995183		0.0073	1.03482
0.007313	1.04118	1.04769	1.05416	0.994966		0.007313	1.03526
0.007325	1.04005	1.04893	1.05689	0.993608		0.007325	1.0366
0.007338	1.04044	1.05013	1.06004	0.992135		0.007338	1.03875
0.00735	1.04323	1.05085	1.06236	0.991298		0.00735	1.04035
0.007363	1.04597	1.04946	1.06358	0.991035		0.007363	1.04105
0.007375	1.0473	1.04801	1.06318	0.991529		0.007375	1.04115
0.007388	1.04817	1.04717	1.06325	0.992369		0.007388	1.04061
0.0074	1.0482	1.04759	1.0636	0.992925		0.0074	1.03956
0.007413	1.04731	1.04788	1.06334	0.993472		0.007413	1.03808
0.007425	1.04653	1.04805	1.06163	0.994522		0.007425	1.03651
0.007438	1.04693	1.0478	1.05935	0.994436		0.007438	1.03583
0.00745	1.04771	1.04908	1.05716	0.994259		0.00745	1.03686
0.007463	1.04693	1.05107	1.05656	0.995606		0.007463	1.03922
0.007475	1.04634	1.05345	1.05732	0.997181		0.007475	1.04061
0.007488	1.04741	1.05689	1.05868	0.997307		0.007488	1.04067
0.0075	1.04913	1.05954	1.06158	0.997668		0.0075	1.04075
0.007513	1.05089	1.06043	1.06371	0.999126		0.007513	1.04076
0.007525	1.05182	1.06052	1.06385	1.00059		0.007525	1.04021
0.007538	1.05274	1.05905	1.06305	1.00091		0.007538	1.03857
0.00755	1.05398	1.05739	1.06218	1.00161		0.00755	1.03768
0.007563	1.05531	1.05631	1.06187	1.00143		0.007563	1.0372
0.007575	1.05754	1.0573	1.06251	0.999675		0.007575	1.03713
0.007588	1.05983	1.05895	1.06333	0.997209		0.007588	1.03732
0.0076	1.06028	1.05947	1.06401	0.99409		0.0076	1.03859
0.007613	1.05821	1.05889	1.06486	0.992002		0.007613	1.0408
0.007625	1.055	1.05803	1.06664	0.992016		0.007625	1.04214
0.007638	1.05304	1.05786	1.06861	0.992594		0.007638	1.04309
0.00765	1.05263	1.05997	1.06983	0.994054		0.00765	1.04313
0.007663	1.05134	1.06109	1.06998	0.995555		0.007663	1.04236
0.007675	1.049	1.06185	1.06918	0.998157		0.007675	1.04168
0.007688	1.04856	1.06353	1.06822	1.00094		0.007688	1.04145
0.0077	1.04948	1.06541	1.06811	1.00245		0.0077	1.04146
0.007713	1.05023	1.06646	1.06862	1.00377		0.007713	1.04147
0.007725	1.05165	1.06588	1.06972	1.00375		0.007725	1.04144
0.007738	1.05296	1.0641	1.07034	1.00262		0.007738	1.04166
0.00775	1.05401	1.06265	1.07114	1.00178		0.00775	1.04251
0.007763	1.05542	1.06124	1.07167	1.00105		0.007763	1.04439
0.007775	1.05621	1.05987	1.07108	1.00083		0.007775	1.04627
0.007788	1.05591	1.05864	1.07089	1.00065		0.007788	1.04767
0.0078	1.05617	1.05893	1.07062	1.00087		0.0078	1.04834
0.007813	1.05713	1.06025	1.07058	1.00192		0.007813	1.04817
0.007825	1.05725	1.06184	1.06928	1.00243		0.007825	1.04912
0.007838	1.05578	1.06275	1.06725	1.00222		0.007838	1.04876
0.00785	1.05326	1.06181	1.06692	1.00206		0.00785	1.04707
0.007863	1.05242	1.06054	1.06748	1.00059		0.007863	1.04484
0.007875	1.05362	1.06021	1.06871	0.999329		0.007875	1.04314
0.007888	1.05544	1.06042	1.06955	0.999792		0.007888	1.04106
0.0079	1.05822	1.0607	1.07013	1.00101		0.0079	1.0401
0.007913	1.05908	1.06023	1.07026	1.00233		0.007913	1.04134
0.007925	1.05884	1.05924	1.06924	1.00385		0.007925	1.04304
0.007938	1.05946	1.0599	1.06825	1.00386		0.007938	1.04388
0.00795	1.061	1.06076	1.06708	1.00257		0.00795	1.04428
0.007963	1.06215	1.06069	1.067	1.00165		0.007963	1.04494
0.007975	1.06254	1.06035	1.06691	1.00079		0.007975	1.04541
0.007988	1.06226	1.06112	1.06669	1.00042		0.007988	1.04639
0.008	1.0619	1.0615	1.06725	0.998937		0.008	1.04702
0.008013	1.06099	1.06077	1.06685	0.998252		0.008013	1.0475
0.008025	1.05959	1.05981	1.06604	0.998477		0.008025	1.04725
0.008038	1.05798	1.05913	1.06626	0.999338		0.008038	1.0458
0.00805	1.05691	1.05826	1.06822	0.99973		0.00805	1.04512
0.008063	1.05505	1.05654	1.06974	0.999598		0.008063	1.04658
0.008075	1.05304	1.05475	1.07117	0.999632		0.008075	1.04811
0.008088	1.05228	1.05398	1.07263	0.998415		0.008088	1.04957
0.0081	1.05304	1.05533	1.07296	0.996797		0.0081	1.05018
0.008113	1.05434	1.05613	1.07266	0.995811		0.008113	1.05021
0.008125	1.05578	1.05563	1.07191	0.994923		0.008125	1.05032
0.008138	1.0575	1.05483	1.07196	0.994365		0.008138	1.05017
0.00815	1.05916	1.05447	1.07164	0.994873		0.00815	1.04979
0.008163	1.05961	1.05499	1.07042	0.995267		0.008163	1.04886
0.008175	1.05941	1.05696	1.06813	0.996069		0.008188	1.04638
0.008188	1.05963	1.0603	1.06672	0.996271		0.008213	1.04162
0.0082	1.05998	1.06328	1.06648	0.997782		0.008225	1.04005
0.008213	1.06083	1.06552	1.0659	0.99856		0.00825	1.03916
0.008225	1.06179	1.06543	1.06587	0.998262		0.008275	1.03921
0.008238	1.0633	1.06452	1.06654	0.996823		0.008288	1.04042
0.00825	1.06574	1.06317	1.06861	0.994887		0.008313	1.04328
0.008263	1.0684	1.06068	1.07171	0.993415		0.008338	1.04435
0.008275	1.07149	1.05871	1.07379	0.993832		0.00835	1.04386
0.008288	1.07414	1.05828	1.07339	0.993388		0.008375	1.04316
0.0083	1.07652	1.05915	1.07423	0.993634		0.0084	1.04633
0.008313	1.07815	1.05986	1.07476	0.994851		0.008413	1.04628
0.008325	1.07712	1.05945	1.07483	0.996441		0.008438	1.047
0.008338	1.07539	1.0593	1.07426	0.998059		0.008463	1.0478
0.00835	1.0733	1.05945	1.07229	0.998083		0.008475	1.04882
0.008363	1.07057	1.05919	1.06978	0.996601		0.0085	1.04916
0.008375	1.06718	1.05994	1.06846	0.994737		0.008525	1.04607
0.008388	1.06397	1.06233	1.0674	0.99414		0.00855	1.04407
0.0084	1.06114	1.06467	1.06653	0.995785		0.008563	1.04382
0.008413	1.06155	1.06689	1.06541	0.997634		0.008588	1.04551
0.008425	1.06115	1.06717	1.06493	0.999188		0.008613	1.04417
0.008438	1.06192	1.06683	1.06465	1.00055		0.008625	1.04533
0.00845	1.06356	1.06539	1.06544	1.00144		0.00865	1.05001
0.008463	1.06625	1.06325	1.0669	1.00222		0.008675	1.05102
0.008475	1.06617	1.06151	1.06844	1.00333		0.0087	1.05316
0.008488	1.0644	1.06022	1.06942	1.00363		0.008713	1.05231
0.0085	1.06435	1.06059	1.06942	1.00448		0.008738	1.04939
0.008513	1.06291	1.06232	1.06812	1.0044		0.008763	1.04681
0.008525	1.06195	1.06448	1.06593	1.00462		0.008788	1.04529
0.008538	1.06064	1.06515	1.06534	1.00533		0.0088	1.04478
0.00855	1.06096	1.06491	1.06605	1.00455		0.008825	1.04293
0.008563	1.05865	1.06482	1.06671	1.00332		0.00885	1.04352
0.008575	1.057	1.06423	1.06616	1.00344		0.008875	1.04468
0.008588	1.05652	1.06338	1.06605	1.00456		0.008888	1.04675
0.0086	1.05714	1.06185	1.06656	1.00493		0.008913	1.04895
0.008613	1.0578	1.06134	1.06647	1.00496		0.008938	1.04617
0.008625	1.05871	1.06127	1.06527	1.00548		0.008963	1.04659
0.008638	1.05809	1.06146	1.06503	1.00593		0.008975	1.0462
0.00865	1.05729	1.06261	1.06528	1.00651		0.009	1.04573
0.008663	1.05653	1.06423	1.06617	1.00703		0.009025	1.04616
0.008675	1.05681	1.06451	1.06757	1.00703		0.00905	1.04361
0.008688	1.05746	1.06455	1.06856	1.00672		0.009063	1.04302
0.0087	1.05986	1.065	1.06828	1.0056		0.009088	1.04403
0.008713	1.06163	1.06562	1.06758	1.00362		0.009113	1.04392
0.008725	1.06227	1.06595	1.06733	1.0019		0.009138	1.04491
0.008738	1.06162	1.06529	1.06742	1.00082		0.009163	1.04733
0.00875	1.05954	1.06393	1.0682	1.00034		0.009175	1.04781
0.008763	1.05802	1.06277	1.06946	1.00092		0.0092	1.04706
0.008775	1.05841	1.06253	1.07118	1.00181		0.009225	1.04727
0.008788	1.06138	1.06365	1.07322	1.00182		0.00925	1.04607
0.0088	1.0656	1.06357	1.07502	1.00068		0.009275	1.04057
0.008813	1.06919	1.06202	1.0744	0.99989		0.009288	1.03777
0.008825	1.07114	1.06114	1.0727	0.999591		0.009313	1.03843
0.008838	1.07248	1.05998	1.07206	0.999219		0.009338	1.04323
0.00885	1.07226	1.0578	1.07215	0.99898		0.009363	1.04688
0.008863	1.07057	1.0558	1.07221	0.998844		0.009388	1.04845
0.008875	1.06865	1.05421	1.07219	0.999737		0.009413	1.04604
0.008888	1.06768	1.05517	1.07149	1.00068		0.009425	1.04359
0.0089	1.0682	1.05752	1.0707	1.00072		0.00945	1.04172
0.008913	1.06925	1.06041	1.06997	1.00005		0.009475	1.0417
0.008925	1.06976	1.06141	1.06858	0.99867		0.0095	1.04208
0.008938	1.07058	1.0613	1.06747	0.997152		0.009525	1.04225
0.00895	1.07196	1.06185	1.06631	0.997658		0.00955	1.04504
0.008963	1.07304	1.06215	1.06483	0.997493		0.009563	1.04662
0.008975	1.07441	1.06238	1.06476	0.999171		0.009588	1.04853
0.008988	1.075	1.06325	1.06451	1.00118		0.009613	1.04542
0.009	1.07446	1.06466	1.06401	1.00275		0.009638	1.04297
0.009013	1.07177	1.06579	1.06461	1.00423		0.009663	1.04306
0.009025	1.06961	1.06651	1.0659	1.00592		0.009688	1.04476
0.009038	1.06919	1.06667	1.06702	1.00729		0.009713	1.04571
0.00905	1.06928	1.06567	1.06685	1.0077		0.009725	1.04727
0.009063	1.06968	1.06366	1.0664	1.00623		0.00975	1.04989
0.009075	1.06915	1.06186	1.06571	1.00423		0.009775	1.04826
0.009088	1.06938	1.06055	1.06488	1.00267		0.0098	1.0492
0.0091	1.06967	1.06018	1.06356	1.00222		0.009825	1.05312
0.009113	1.06955	1.06018	1.06339	1.00253		0.00985	1.05442
0.009125	1.06956	1.05978	1.06424	1.00303		0.009875	1.05538
0.009138	1.07071	1.0587	1.06441	1.00258		0.0099	1.05439
0.00915	1.0716	1.05783	1.06423	1.00163		0.009913	1.05464
0.009163	1.07257	1.05905	1.06487	1.00141		0.009938	1.05546
0.009175	1.07345	1.06247	1.06685	1.00207		0.009963	1.05546
0.009188	1.07328	1.06492	1.06763	1.00221		0.009988	1.05204
0.0092	1.07384	1.06582	1.06714	1.00168		0.010013	1.05155
0.009213	1.07445	1.06769	1.06706	0.999708		0.010038	1.05526
0.009225	1.0733	1.06852	1.06761	0.997868		0.010063	1.05825
0.009238	1.07195	1.06697	1.06869	0.996976		0.010088	1.05924
0.00925	1.07168	1.06451	1.0677	0.998491		0.010113	1.05715
0.009263	1.07118	1.0622	1.06618	1.00056		0.010138	1.05567
0.009275	1.07042	1.06089	1.06505	1.00302		0.010163	1.05683
0.009288	1.06901	1.05941	1.06393	1.00496		0.010188	1.06127
0.0093	1.06772	1.05921	1.06293	1.00567		0.0102	1.06387
0.009313	1.06653	1.05985	1.06353	1.00584		0.010225	1.06882
0.009325	1.06445	1.06011	1.06421	1.00596		0.01025	1.06508
0.009338	1.06475	1.06124	1.06534	1.00552		0.010275	1.05687
0.00935	1.06494	1.06422	1.06761	1.00399		0.0103	1.04978
0.009363	1.06472	1.06717	1.06906	1.0016		0.010325	1.04543
0.009375	1.06479	1.06913	1.07019	1.00098		0.01035	1.04414
0.009388	1.06502	1.06919	1.07092	1.00141		0.010375	1.04713
0.0094	1.06522	1.06672	1.07032	1.00132		0.0104	1.04892
0.009413	1.0674	1.06492	1.06928	1.00011		0.010425	1.04973
0.009425	1.07079	1.06507	1.06866	0.99941		0.01045	1.05148
0.009438	1.07262	1.06549	1.0687	0.998768		0.010475	1.05311
0.00945	1.07209	1.06475	1.06934	0.998436		0.0105	1.05743
0.009463	1.06981	1.06376	1.06963	0.996756		0.010525	1.05829
0.009475	1.06643	1.06267	1.06827	0.994732		0.01055	1.05795
0.009488	1.06376	1.06209	1.06642	0.993711		0.010575	1.05708
0.0095	1.06361	1.06101	1.06621	0.993348		0.0106	1.05783
0.009513	1.06459	1.06042	1.06622	0.993586		0.010625	1.05582
0.009525	1.06476	1.06082	1.06686	0.992785		0.01065	1.05714
0.009538	1.06429	1.06137	1.06721	0.991682		0.010675	1.05693
0.00955	1.0645	1.06272	1.06701	0.990622		0.0107	1.05299
0.009563	1.06488	1.06395	1.06652	0.990348		0.010725	1.04946
0.009575	1.06532	1.06443	1.06609	0.990761		0.01075	1.05034
0.009588	1.06628	1.06391	1.06699	0.991262		0.010775	1.05689
0.0096	1.06643	1.0629	1.06904	0.991899		0.0108	1.06187
0.009613	1.06516	1.06277	1.07052	0.992577		0.010825	1.06214
0.009625	1.06275	1.06403	1.07149	0.993534		0.01085	1.0628
0.009638	1.06103	1.06543	1.073	0.994119		0.010875	1.06015
0.00965	1.06053	1.06752	1.0728	0.994844		0.0109	1.05668
0.009663	1.06203	1.06967	1.07184	0.994785		0.010925	1.05503
0.009675	1.06329	1.07027	1.07131	0.99652		0.01095	1.05366
0.009688	1.06434	1.06974	1.07159	0.997233		0.010975	1.05449
0.0097	1.06587	1.06896	1.07197	0.997238		0.011	1.0557
0.009713	1.06762	1.06983	1.07153	0.996565		0.011025	1.05915
0.009725	1.07068	1.07121	1.07237	0.995567		0.01105	1.06279
0.009738	1.07332	1.07121	1.07251	0.99545		0.011075	1.06266
0.00975	1.07554	1.07045	1.07253	0.996214		0.0111	1.06246
0.009763	1.07666	1.07031	1.07185	0.996248		0.011125	1.06157
0.009775	1.07645	1.06976	1.07179	0.995906		0.01115	1.06325
0.009788	1.07606	1.06892	1.07326	0.995314		0.011188	1.06124
0.0098	1.0756	1.06836	1.07328	0.993751		0.011213	1.05814
0.009813	1.07494	1.06718	1.07235	0.992995		0.011238	1.05587
0.009825	1.07487	1.06598	1.07176	0.992594		0.011263	1.05625
0.009838	1.07509	1.06447	1.07196	0.992307		0.011288	1.05625
0.00985	1.07602	1.063	1.07235	0.991248		0.011313	1.05666
0.009863	1.07654	1.06171	1.07287	0.989854		0.011338	1.05834
0.009875	1.07692	1.06142	1.07329	0.988825		0.011363	1.05943
0.009888	1.07614	1.06192	1.07454	0.989049		0.011388	1.06038
0.0099	1.07622	1.0635	1.07644	0.990431		0.011413	1.06131
0.009913	1.07605	1.06598	1.07746	0.992109		0.011438	1.06225
0.009925	1.0748	1.06807	1.07702	0.995231		0.011475	1.062
0.009938	1.07439	1.06978	1.0763	0.999295		0.0115	1.06091
0.00995	1.07251	1.07188	1.07705	1.00203		0.011525	1.05494
0.009963	1.07162	1.07306	1.07912	1.00364		0.01155	1.05244
0.009975	1.07131	1.07313	1.08073	1.0051		0.011575	1.05352
0.009988	1.07146	1.07349	1.0819	1.00514		0.0116	1.05177
0.01	1.07211	1.07413	1.08299	1.00438		0.011625	1.0488
0.010013	1.07207	1.07538	1.08318	1.00231		0.01165	1.05084
0.010025	1.06998	1.07521	1.08218	0.999159		0.011675	1.05463
0.010038	1.06765	1.07289	1.0804	0.995606		0.011713	1.0521
0.01005	1.06689	1.07028	1.07866	0.992586		0.011738	1.05146
0.010063	1.06708	1.06833	1.0769	0.990123		0.011763	1.05522
0.010075	1.06829	1.06703	1.07533	0.988718		0.011788	1.05417
0.010088	1.06945	1.06691	1.07445	0.989512		0.011813	1.05527
0.0101	1.07034	1.06794	1.07414	0.991412		0.011838	1.05993
0.010113	1.0715	1.06926	1.07444	0.992601		0.011875	1.05842
0.010125	1.07243	1.07014	1.0745	0.994582		0.0119	1.05614
0.010138	1.07307	1.07076	1.07488	0.996135		0.011925	1.05463
0.01015	1.07393	1.07093	1.0754	0.997601		0.01195	1.05249
0.010163	1.07445	1.07068	1.07621	0.999708		0.011975	1.05539
0.010175	1.07436	1.07073	1.07727	1.00257		0.012	1.05911
0.010188	1.07519	1.06963	1.07809	1.0046		0.012038	1.06126
0.0102	1.07561	1.06758	1.07858	1.00488		0.012063	1.06414
0.010213	1.07578	1.06743	1.07849	1.00402		0.012088	1.06455
0.010225	1.07639	1.06988	1.07789	1.00269		0.012113	1.06424
0.010238	1.07577	1.07403	1.0767	1.00002		0.012138	1.06213
0.01025	1.07527	1.07784	1.07669	0.997393		0.012175	1.05537
0.010263	1.07575	1.07924	1.07717	0.996362		0.0122	1.05721
0.010275	1.07619	1.0792	1.07791	0.996159		0.012225	1.06125
0.010288	1.07523	1.07865	1.07982	0.996995		0.01225	1.06304
0.0103	1.07325	1.07722	1.08304	0.997233		0.012275	1.0624
0.010313	1.07211	1.07517	1.08621	0.997095		0.012313	1.06417
0.010325	1.0719	1.07381	1.08889	0.998458		0.012338	1.06501
0.010338	1.0728	1.07374	1.08992	1.00084		0.012363	1.06357
0.01035	1.07331	1.07424	1.08946	1.00211		0.012388	1.06487
0.010363	1.07372	1.07461	1.08894	1.00215		0.012425	1.0676
0.010375	1.074	1.07543	1.08844	1.00195		0.01245	1.06455
0.010388	1.07481	1.07621	1.08803	1.00255		0.012475	1.0665
0.0104	1.07617	1.0768	1.08796	1.00368		0.0125	1.06914
0.010413	1.07673	1.07744	1.08781	1.00474		0.012538	1.07093
0.010425	1.07627	1.07804	1.08673	1.00439		0.012563	1.06965
0.010438	1.07454	1.07889	1.08597	1.00374		0.012588	1.06665
0.01045	1.07266	1.08078	1.08598	1.00373		0.012613	1.06509
0.010463	1.07082	1.08393	1.08553	1.00338		0.01265	1.05777
0.010475	1.06922	1.08752	1.08482	1.00233		0.012675	1.05746
0.010488	1.06873	1.08939	1.08433	1.00171		0.0127	1.05775
0.0105	1.06808	1.08906	1.08314	1.00239		0.012725	1.05772
0.010513	1.06802	1.08846	1.08345	1.00318		0.012763	1.06059
0.010525	1.06753	1.0871	1.0845	1.00344		0.012788	1.06006
0.010538	1.06629	1.0854	1.08389	1.00384		0.012813	1.05938
0.01055	1.0661	1.08502	1.08356	1.00411		0.01285	1.06238
0.010563	1.0678	1.0842	1.08414	1.00367		0.012875	1.06382
0.010575	1.06986	1.082	1.08486	1.00342		0.0129	1.0628
0.010588	1.07095	1.08035	1.08613	1.00343		0.012925	1.06321
0.0106	1.07221	1.08074	1.08817	1.00332		0.012963	1.06537
0.010613	1.07278	1.08253	1.08959	1.0031		0.012988	1.06822
0.010625	1.0728	1.08455	1.09126	1.00229		0.013013	1.07428
0.010638	1.07263	1.0853	1.09241	1.00126		0.01305	1.07646
0.01065	1.07195	1.0858	1.09196	1.0011		0.013075	1.07219
0.010663	1.0719	1.08546	1.09023	1.00182		0.0131	1.06815
0.010675	1.07336	1.08431	1.08723	1.00207		0.013138	1.07165
0.010688	1.07462	1.08291	1.08339	1.00319		0.013163	1.07241
0.0107	1.07499	1.08227	1.08011	1.00423		0.013188	1.07321
0.010713	1.07544	1.08288	1.07894	1.00405		0.013225	1.07093
0.010725	1.07552	1.08302	1.07961	1.00303		0.01325	1.06574
0.010738	1.07549	1.08095	1.08111	1.00157		0.013275	1.06391
0.01075	1.07644	1.07849	1.08202	1.00061		0.013313	1.06676
0.010763	1.07828	1.0759	1.08218	0.99957		0.013338	1.06661
0.010775	1.07961	1.07531	1.08216	0.999279		0.013363	1.06713
0.010788	1.07951	1.07432	1.0835	0.999412		0.0134	1.06133
0.0108	1.07839	1.07211	1.08556	0.998985		0.013425	1.05677
0.010813	1.0764	1.07045	1.08628	0.998071		0.013463	1.0557
0.010825	1.07439	1.06677	1.08603	0.997345		0.013488	1.05901
0.010838	1.0729	1.06471	1.08704	0.997892		0.013513	1.05985
0.01085	1.07174	1.06362	1.08808	0.998792		0.01355	1.06282
0.010863	1.07161	1.06305	1.0879	0.998816		0.013575	1.06439
0.010875	1.07285	1.06293	1.08756	0.997794		0.013613	1.06685
0.010888	1.07422	1.06413	1.08645	0.996427		0.013638	1.06846
0.0109	1.0757	1.06568	1.08603	0.997217		0.013663	1.06761
0.010913	1.07632	1.06713	1.08601	0.999398		0.0137	1.06691
0.010925	1.07624	1.06717	1.08596	1.00163		0.013725	1.06622
0.010938	1.07629	1.06729	1.0852	1.00445		0.013763	1.06451
0.01095	1.07684	1.06763	1.08372	1.00648		0.013788	1.06117
0.010963	1.07706	1.06917	1.08399	1.00678		0.013813	1.06197
0.010975	1.07715	1.07081	1.08528	1.00711		0.01385	1.06842
0.010988	1.07734	1.07101	1.08538	1.00691		0.013875	1.06944
0.011	1.07823	1.07028	1.08391	1.0062		0.013913	1.0669
0.011013	1.08018	1.07026	1.0816	1.00584		0.013938	1.06641
0.011025	1.08021	1.07039	1.08003	1.00501		0.013975	1.06818
0.011038	1.079	1.06971	1.0797	1.00453		0.014	1.06403
0.01105	1.07768	1.06906	1.08041	1.00374		0.014038	1.06745
0.011063	1.07794	1.06804	1.08158	1.00241		0.014063	1.07018
0.011075	1.07971	1.06952	1.08222	1.00093		0.014088	1.068
0.011088	1.08124	1.0722	1.08326	1.00008		0.014125	1.06339
0.0111	1.0811	1.0746	1.08409	1.00058		0.01415	1.06126
0.011113	1.08036	1.07713	1.08474	1.00045		0.014188	1.06424
0.011125	1.07818	1.07906	1.08585	1.00005		0.014213	1.06717
0.011138	1.07547	1.07981	1.08685	1.00021		0.01425	1.06775
0.01115	1.07259	1.07987	1.08655	1.00019		0.014275	1.0667
0.011163	1.07134	1.07904	1.08616	1.00015		0.014313	1.06215
0.011175	1.07078	1.07715	1.08546	1.00013		0.014338	1.06148
0.011188	1.07036	1.07742	1.08561	0.998544		0.014375	1.06737
0.0112	1.06899	1.07913	1.08626	0.997162		0.0144	1.06759
0.011213	1.06869	1.07995	1.08784	0.997765		0.014438	1.06794
0.011225	1.06799	1.07894	1.08917	0.99931		0.014463	1.07062
0.011238	1.06811	1.07751	1.08923	0.999909		0.0145	1.07181
0.01125	1.06746	1.07804	1.08828	0.9994		0.014525	1.06933
0.011263	1.06589	1.07994	1.0868	1.00022		0.014563	1.06782
0.011275	1.06623	1.08215	1.08517	1.00084		0.014588	1.07015
0.011288	1.06504	1.08343	1.08358	1.00044		0.014625	1.07527
0.0113	1.06623	1.08326	1.0831	0.999861		0.014663	1.0817
0.011313	1.06663	1.08271	1.08437	0.999541		0.014688	1.08228
0.011325	1.06489	1.08061	1.08676	0.999575		0.014725	1.07867
0.011338	1.06353	1.08173	1.08787	1.00064		0.01475	1.07789
0.01135	1.06439	1.08347	1.08779	1.00132		0.014788	1.07823
0.011363	1.06751	1.08451	1.08843	1.00054		0.014813	1.07893
0.011375	1.07074	1.0841	1.08847	0.999262		0.01485	1.07681
0.011388	1.07256	1.08223	1.08904	0.998217		0.014875	1.07716
0.0114	1.07401	1.07864	1.0898	0.996419		0.014913	1.07422
0.011413	1.07473	1.07584	1.08997	0.995677		0.01495	1.07113
0.011425	1.0748	1.07425	1.08848	0.995918		0.014975	1.06979
0.011438	1.07544	1.07241	1.08658	0.997202		0.015013	1.06833
0.01145	1.07521	1.07203	1.08377	0.998811		0.015038	1.07077
0.011463	1.07537	1.07257	1.08085	1.00164		0.015075	1.07273
0.011475	1.07664	1.07249	1.07823	1.00501		0.015113	1.07658
0.011488	1.0767	1.07252	1.07723	1.00661		0.015138	1.07628
0.0115	1.07588	1.0724	1.0758	1.00654		0.015175	1.07104
0.011513	1.07568	1.07134	1.07436	1.00494		0.0152	1.06686
0.011525	1.07537	1.07024	1.07495	1.0033		0.015238	1.06895
0.011538	1.07604	1.07061	1.07593	1.00331		0.015275	1.07105
0.01155	1.07705	1.07086	1.07672	1.00307		0.0153	1.07221
0.011563	1.0785	1.0714	1.07692	1.00131		0.015338	1.07321
0.011575	1.07837	1.07264	1.07703	1.00112		0.015375	1.07292
0.011588	1.07684	1.07381	1.07811	1.00232		0.0154	1.07006
0.0116	1.07462	1.07444	1.07929	1.00295		0.015438	1.07059
0.011613	1.0732	1.07451	1.08005	1.00272		0.015463	1.07113
0.011625	1.07302	1.07438	1.08052	1.00196		0.0155	1.07033
0.011638	1.07367	1.07527	1.07996	1.00216		0.015538	1.07017
0.01165	1.07422	1.07609	1.07933	1.00168		0.015563	1.07014
0.011663	1.07423	1.07669	1.08036	1.00085		0.0156	1.0633
0.011675	1.07504	1.07828	1.08297	0.999696		0.015638	1.06487
0.011688	1.07643	1.07937	1.08474	0.998813		0.015663	1.06563
0.0117	1.07791	1.07942	1.0857	0.998894		0.0157	1.06661
0.011713	1.07776	1.07959	1.08681	0.999937		0.015738	1.06878
0.011725	1.07702	1.08108	1.08632	1.00142		0.015775	1.07008
0.011738	1.07577	1.08304	1.08392	1.00306		0.0158	1.07443
0.01175	1.07397	1.08432	1.08238	1.00471		0.015838	1.08038
0.011763	1.0727	1.08565	1.08099	1.00606		0.015875	1.08336
0.011775	1.07262	1.08503	1.07975	1.00727		0.0159	1.08136
0.011788	1.07317	1.08221	1.07972	1.00694		0.015938	1.07658
0.0118	1.07414	1.07957	1.08059	1.00517		0.015975	1.07178
0.011813	1.07653	1.07709	1.08243	1.00313		0.016	1.07211
0.011825	1.0794	1.07584	1.0844	1.00064		0.016038	1.07275
0.011838	1.08108	1.07502	1.0866	0.998777		0.016075	1.07085
0.01185	1.08204	1.0739	1.0879	0.997964		0.016113	1.07623
0.011863	1.08119	1.07409	1.08748	0.997059		0.016138	1.07863
0.011875	1.07942	1.07309	1.08555	0.995696		0.016175	1.08037
0.011888	1.07888	1.07097	1.08434	0.994651		0.016213	1.07914
0.0119	1.07906	1.06934	1.08355	0.993202		0.01625	1.07476
0.011913	1.07883	1.06875	1.08338	0.991615		0.016275	1.07472
0.011925	1.0775	1.06909	1.08255	0.991042		0.016313	1.07903
0.011938	1.07658	1.07013	1.08232	0.991477		0.01635	1.08528
0.01195	1.07653	1.07171	1.08361	0.992785		0.016388	1.08462
0.011963	1.07621	1.07331	1.08437	0.994575		0.016425	1.08356
0.011975	1.07627	1.07544	1.08442	0.9973		0.01645	1.08235
0.011988	1.07653	1.07761	1.08424	0.998348		0.016488	1.07913
0.012	1.07599	1.07869	1.08393	0.999961		0.016525	1.07744
0.012013	1.07509	1.0784	1.08367	1.00075		0.016563	1.07572
0.012025	1.07543	1.07826	1.08344	1.00124		0.0166	1.07596
0.012038	1.07629	1.07763	1.08256	1.00141		0.016625	1.07614
0.01205	1.07677	1.07676	1.0826	1.00002		0.016663	1.07681
0.012063	1.07694	1.07593	1.08398	1.00018		0.0167	1.07651
0.012075	1.07633	1.0769	1.0855	1.00037		0.016738	1.08029
0.012088	1.07625	1.07854	1.08667	1.00065		0.016775	1.08396
0.0121	1.07696	1.07858	1.08678	1.00217		0.0168	1.08397
0.012113	1.07773	1.07798	1.0866	1.00422		0.016838	1.08805
0.012125	1.07732	1.07772	1.08627	1.00573		0.016875	1.08867
0.012138	1.07831	1.07747	1.08524	1.00661		0.016913	1.08532
0.01215	1.07933	1.0776	1.08379	1.00611		0.01695	1.08117
0.012163	1.07873	1.07753	1.08217	1.00443		0.016988	1.08055
0.012175	1.07706	1.07791	1.08195	1.00305		0.017025	1.07782
0.012188	1.07491	1.07857	1.08255	1.00216		0.01705	1.07757
0.0122	1.07471	1.07799	1.08287	1.00126		0.017088	1.08057
0.012213	1.07583	1.07736	1.08237	1.00047		0.017125	1.0786
0.012225	1.0768	1.07771	1.0811	1.00035		0.017163	1.07902
0.012238	1.07705	1.07729	1.07977	1.00058		0.0172	1.08313
0.01225	1.07639	1.07601	1.08018	1.00122		0.017238	1.08211
0.012263	1.07479	1.07585	1.08178	1.00085		0.017275	1.0808
0.012275	1.07424	1.07514	1.08364	0.999649		0.017313	1.08391
0.012288	1.07294	1.07467	1.08487	0.998128		0.01735	1.07783
0.0123	1.07411	1.07719	1.08486	0.998061		0.017375	1.07742
0.012313	1.0762	1.08162	1.08449	0.999104		0.017413	1.08513
0.012325	1.07833	1.08452	1.08378	1.00062		0.01745	1.08794
0.012338	1.08018	1.08378	1.08288	1.00241		0.017488	1.08778
0.01235	1.0817	1.08163	1.08186	1.00348		0.017525	1.08289
0.012363	1.08277	1.07969	1.08292	1.00376		0.017563	1.07588
0.012375	1.08364	1.07894	1.08457	1.0031		0.0176	1.0723
0.012388	1.08258	1.07861	1.08621	1.00252		0.017638	1.07665
0.0124	1.08083	1.07848	1.08692	1.00279		0.017675	1.08304
0.012413	1.07853	1.07708	1.08747	1.00333		0.017713	1.0803
0.012425	1.07698	1.07757	1.08834	1.00274		0.01775	1.07622
0.012438	1.07566	1.07952	1.08774	1.00128		0.017788	1.07554
0.01245	1.07285	1.08117	1.08691	1.00111		0.017825	1.07682
0.012463	1.07028	1.0831	1.08621	1.0016		0.017863	1.07845
0.012475	1.06801	1.08417	1.08679	1.00137		0.0179	1.07793
0.012488	1.06917	1.08482	1.08788	1.00093		0.017938	1.07971
0.0125	1.07232	1.08477	1.08873	1.00034		0.017975	1.08094
0.012513	1.07554	1.08315	1.08856	0.999651		0.018013	1.081
0.012525	1.07907	1.08157	1.08737	0.998563		0.01805	1.08315
0.012538	1.08202	1.08105	1.08669	0.998477		0.018088	1.08572
0.01255	1.08483	1.08217	1.08703	0.999455		0.018125	1.08051
0.012563	1.08782	1.08473	1.08803	1.00056		0.018163	1.08036
0.012575	1.08886	1.08738	1.08869	1.00009		0.0182	1.08316
0.012588	1.08772	1.08813	1.08964	0.998968		0.018238	1.08435
0.0126	1.08669	1.08685	1.09106	0.998725		0.018275	1.07808
0.012613	1.08558	1.08569	1.09272	0.99962		0.018313	1.07717
0.012625	1.08426	1.08563	1.09394	1.00088		0.01835	1.08523
0.012638	1.08391	1.08516	1.09477	1.00145		0.018388	1.09004
0.01265	1.0852	1.08491	1.09464	1.0011		0.018425	1.08481
0.012663	1.08589	1.08394	1.0939	1.00033		0.018463	1.08238
0.012675	1.08624	1.08322	1.09233	0.999579		0.0185	1.08453
0.012688	1.08565	1.08227	1.09073	0.999336		0.018538	1.08173
0.0127	1.08481	1.08146	1.08984	0.999629		0.018575	1.08059
0.012713	1.08398	1.08122	1.08938	0.998799		0.018613	1.08816
0.012725	1.08287	1.08093	1.08884	0.998522		0.01865	1.09066
0.012738	1.08143	1.08006	1.0888	0.998973		0.0187	1.08392
0.01275	1.08003	1.07995	1.08865	0.999424		0.018738	1.08327
0.012763	1.08062	1.08041	1.08791	0.999181		0.018775	1.08464
0.012775	1.08356	1.08278	1.08816	0.998627		0.018813	1.08539
0.012788	1.08552	1.0861	1.08967	0.998336		0.01885	1.08226
0.0128	1.08626	1.08759	1.09038	0.999007		0.018888	1.08191
0.012813	1.08596	1.08898	1.09065	0.998458		0.018925	1.08601
0.012825	1.08467	1.08974	1.09143	0.998257		0.018963	1.08836
0.012838	1.08354	1.08892	1.09143	0.997231		0.019	1.08996
0.01285	1.08369	1.08678	1.09086	0.996386		0.01905	1.08448
0.012863	1.08259	1.08516	1.0909	0.99577		0.019088	1.08736
0.012875	1.08237	1.08377	1.09137	0.995847		0.019125	1.08533
0.012888	1.08304	1.08225	1.09101	0.996756		0.019163	1.081
0.0129	1.08437	1.08176	1.09041	0.997231		0.0192	1.08636
0.012913	1.08552	1.08204	1.08947	0.997143		0.019238	1.08445
0.012925	1.08592	1.08351	1.08794	0.996016		0.019288	1.08923
0.012938	1.08454	1.08459	1.08714	0.995181		0.019325	1.08449
0.01295	1.08232	1.08491	1.08809	0.994651		0.019363	1.08626
0.012963	1.08003	1.0854	1.08891	0.995245		0.0194	1.08807
0.012975	1.07883	1.08614	1.08938	0.996381		0.019438	1.08495
0.012988	1.07777	1.08667	1.08907	0.998701		0.019475	1.08586
0.013	1.07682	1.08723	1.08834	1.00126		0.019525	1.08007
0.013013	1.07636	1.08758	1.08684	1.00514		0.019563	1.07731
0.013025	1.07473	1.08674	1.08544	1.00973		0.0196	1.07747
0.013038	1.07318	1.08589	1.08613	1.01347		0.019638	1.07953
0.01305	1.07202	1.08529	1.08616	1.01607		0.019688	1.07958
0.013063	1.07168	1.08517	1.08521	1.01561		0.019725	1.08412
0.013075	1.07063	1.08479	1.08422	1.01286		0.019763	1.08552
0.013088	1.07313	1.08505	1.08442	1.00902		0.0198	1.08735
0.0131	1.07501	1.08595	1.08433	1.00628		0.019838	1.08982
0.013113	1.07693	1.08728	1.08449	1.00416		0.019888	1.09342
0.013125	1.07675	1.08811	1.08551	1.00297		0.019925	1.09658
0.013138	1.07658	1.08795	1.08629	1.00215		0.019963	1.09457
0.01315	1.07713	1.08809	1.08724	1.00118		0.02	1.09502
0.013163	1.07778	1.08923	1.08904	1.00158		0.02005	1.09064
0.013175	1.0781	1.09109	1.09158	1.00211		0.020088	1.09043
0.013188	1.07837	1.09212	1.09224	1.00436		0.020125	1.08717
0.0132	1.07876	1.09169	1.09103	1.00657		0.020175	1.08581
0.013213	1.07938	1.09094	1.08964	1.0071		0.020213	1.08678
0.013225	1.0801	1.09052	1.08807	1.0063		0.02025	1.09226
0.013238	1.0804	1.08999	1.08718	1.00506		0.0203	1.09328
0.01325	1.08086	1.08967	1.08651	1.0037		0.020338	1.09322
0.013263	1.08019	1.08911	1.08594	1.00202		0.020375	1.08513
0.013275	1.0794	1.08888	1.0866	1.00021		0.020413	1.08454
0.013288	1.07702	1.08838	1.0875	0.999398		0.020463	1.0864
0.0133	1.07624	1.08684	1.08827	0.99819		0.0205	1.08861
0.013313	1.07761	1.0851	1.08855	0.996768		0.020538	1.09397
0.013325	1.07982	1.08538	1.088	0.995565		0.020588	1.09903
0.013338	1.083	1.08603	1.08653	0.995754		0.020625	1.09213
0.01335	1.08523	1.08604	1.08575	0.996009		0.020675	1.08469
0.013363	1.08638	1.08526	1.08721	0.996052		0.020713	1.08285
0.013375	1.08655	1.08513	1.08937	0.996644		0.02075	1.08397
0.013388	1.08555	1.08547	1.09036	0.997899		0.0208	1.0831
0.0134	1.08497	1.08648	1.09023	0.998992		0.020838	1.08247
0.013413	1.08513	1.08802	1.09096	0.999785		0.020875	1.08741
0.013425	1.08538	1.08936	1.09183	1.00028		0.020925	1.09478
0.013438	1.08558	1.08973	1.09248	0.999489		0.020963	1.09867
0.01345	1.08619	1.08924	1.09192	0.998267		0.021013	1.09737
0.013463	1.0883	1.08818	1.09044	0.996639		0.02105	1.09438
0.013475	1.09017	1.08525	1.08927	0.995563		0.021088	1.093
0.013488	1.09087	1.08359	1.08956	0.995572		0.021138	1.08778
0.0135	1.09023	1.08333	1.09057	0.996314		0.021175	1.08355
0.013513	1.08937	1.08402	1.09192	0.997799		0.021225	1.08128
0.013525	1.08967	1.08377	1.09374	1.00011		0.021263	1.08404
0.013538	1.08924	1.08244	1.09603	1.00285		0.021313	1.09233
0.01355	1.08889	1.08217	1.09899	1.00307		0.02135	1.08827
0.013563	1.08837	1.08415	1.10211	1.00103		0.0214	1.09159
0.013575	1.08771	1.08679	1.10308	0.99893		0.021438	1.09248
0.013588	1.0872	1.08896	1.10346	0.998353		0.021475	1.09168
0.0136	1.08687	1.09074	1.10332	0.998911		0.021525	1.08968
0.013613	1.08662	1.09154	1.10217	0.999472		0.021563	1.08977
0.013625	1.08599	1.09116	1.10086	0.999641		0.021613	1.08581
0.013638	1.08586	1.09019	1.09974	0.99873		0.02165	1.0883
0.01365	1.08627	1.09	1.09972	0.998312		0.0217	1.08644
0.013663	1.08682	1.09044	1.09947	0.998508		0.021738	1.08104
0.013675	1.08682	1.09047	1.09926	0.997882		0.021788	1.08892
0.013688	1.08601	1.08999	1.09908	0.99736		0.021825	1.09431
0.0137	1.086	1.08905	1.09737	0.998992		0.021875	1.09119
0.013713	1.08653	1.08855	1.09557	1.00136		0.021913	1.08595
0.013725	1.08721	1.08786	1.09443	1.00244		0.021963	1.08301
0.013738	1.0879	1.08789	1.09371	1.00233		0.022013	1.08645
0.01375	1.08842	1.0893	1.09352	1.00073		0.02205	1.09227
0.013763	1.08836	1.09092	1.09339	0.999233		0.0221	1.0925
0.013775	1.08851	1.09219	1.09435	0.997677		0.022138	1.08811
0.013788	1.0892	1.09264	1.09538	0.996909		0.022188	1.0862
0.0138	1.08929	1.09305	1.09572	0.996944		0.022225	1.08723
0.013813	1.08863	1.09387	1.09585	0.998186		0.022275	1.08806
0.013825	1.08782	1.09376	1.09628	0.999902		0.022325	1.08623
0.013838	1.08701	1.09302	1.0966	1.00071		0.022363	1.0897
0.01385	1.08603	1.09236	1.09693	1.00117		0.022413	1.09506
0.013863	1.08537	1.09256	1.09692	1.00068		0.02245	1.09761
0.013875	1.08527	1.09377	1.0963	1.0012		0.0225	1.09728
0.013888	1.08631	1.09504	1.09618	1.00171		0.02255	1.10005
0.0139	1.08696	1.09631	1.09652	1.00216		0.022588	1.09323
0.013913	1.08718	1.09702	1.09726	1.00273		0.022638	1.09221
0.013925	1.08787	1.09718	1.09844	1.00441		0.022675	1.09334
0.013938	1.08887	1.097	1.10037	1.00636		0.022725	1.09473
0.01395	1.0904	1.09559	1.10193	1.00679		0.022775	1.09176
0.013963	1.0915	1.09393	1.10276	1.00666		0.022813	1.09471
0.013975	1.09088	1.09247	1.10325	1.00442		0.022863	1.09452
0.013988	1.08966	1.09046	1.10395	1.00056		0.022913	1.09421
0.014	1.08857	1.08987	1.10431	0.997045		0.02295	1.0994
0.014013	1.08807	1.08931	1.10413	0.994734		0.023	1.0963
0.014025	1.08692	1.08935	1.1045	0.994544		0.02305	1.09445
0.014038	1.08604	1.08951	1.10537	0.994565		0.023088	1.09577
0.01405	1.08769	1.09004	1.1058	0.993956		0.023138	1.09085
0.014063	1.09092	1.08944	1.10517	0.995047		0.023188	1.09695
0.014075	1.09418	1.08915	1.10543	0.996403		0.023238	1.09632
0.014088	1.09695	1.08869	1.10633	0.998918		0.023275	1.09282
0.0141	1.09621	1.08959	1.10653	1.00193		0.023325	1.09713
0.014113	1.09362	1.09135	1.10613	1.00377		0.023375	1.09997
0.014125	1.09082	1.09298	1.10585	1.00487		0.023413	1.09571
0.014138	1.08808	1.09263	1.10439	1.005		0.023463	1.09446
0.01415	1.08618	1.09118	1.10253	1.00421		0.023513	1.10017
0.014163	1.08482	1.08974	1.10106	1.00362		0.023563	1.10175
0.014175	1.08452	1.08947	1.10044	1.00309		0.0236	1.09991
0.014188	1.08695	1.09049	1.10036	1.00285		0.02365	1.09892
0.0142	1.08892	1.09218	1.10042	1.00284		0.0237	1.09269
0.014213	1.08984	1.09418	1.10025	1.00317		0.02375	1.09323
0.014225	1.09054	1.09453	1.09916	1.00269		0.023788	1.0943
0.014238	1.0909	1.09394	1.09839	1.00121		0.023838	1.09342
0.01425	1.0913	1.09276	1.09807	0.999985		0.023888	1.09483
0.014263	1.09135	1.09193	1.09736	0.999513		0.023938	1.10309
0.014275	1.0891	1.09173	1.09694	0.999362		0.023988	1.1038
0.014288	1.08615	1.0917	1.09709	0.998365		0.024038	1.10146
0.0143	1.08394	1.09116	1.09766	0.996768		0.024075	1.09591
0.014313	1.08324	1.09146	1.09792	0.995866		0.024125	1.10098
0.014325	1.0818	1.09283	1.09887	0.99593		0.024175	1.10035
0.014338	1.08075	1.09307	1.10066	0.997176		0.024225	1.09471
0.01435	1.08226	1.09305	1.10326	0.998978		0.024275	1.09621
0.014363	1.08545	1.09457	1.10593	1.00091		0.024325	1.09928
0.014375	1.08724	1.09567	1.10735	1.00237		0.024363	1.10237
0.014388	1.08761	1.09575	1.10742	1.00271		0.024413	1.10234
0.0144	1.08863	1.09491	1.10679	1.00315		0.024463	1.09721
0.014413	1.09038	1.09293	1.10585	1.00346		0.024513	1.09621
0.014425	1.09135	1.09285	1.1051	1.0027		0.024563	1.09212
0.014438	1.09181	1.09456	1.10461	1.00091		0.024613	1.09237
0.01445	1.09197	1.09651	1.10507	0.999775		0.024663	1.09845
0.014463	1.09134	1.09696	1.10711	0.999651		0.024713	1.10092
0.014475	1.08979	1.09515	1.10828	0.999711		0.024763	1.09988
0.014488	1.0879	1.09377	1.10701	1.00002		0.0248	1.09714
0.0145	1.08614	1.09299	1.10426	1.00064		0.02485	1.10017
0.014513	1.08542	1.09181	1.10159	1.00073		0.0249	1.10819
0.014525	1.08509	1.09163	1.09928	1.00138		0.02495	1.10039
0.014538	1.08497	1.0921	1.09733	1.00266		0.025	1.09764
0.01455	1.0861	1.0935	1.09708	1.0033		0.02505	1.10225
0.014563	1.08771	1.09514	1.09736	1.00426		0.0251	1.10543
0.014575	1.0883	1.09594	1.09772	1.00423		0.02515	1.09917
0.014588	1.08825	1.09567	1.09841	1.00304		0.0252	1.09764
0.0146	1.0882	1.09472	1.09946	1.00156		0.02525	1.09077
0.014613	1.08877	1.09467	1.10151	1.00016		0.0253	1.0921
0.014625	1.08944	1.09447	1.10379	1.00007		0.02535	1.0926
0.014638	1.09026	1.09357	1.10522	1.00037		0.0254	1.0949
0.01465	1.09129	1.09347	1.10577	1.00052		0.02545	1.10032
0.014663	1.09225	1.09391	1.10501	1.00197		0.0255	1.10485
0.014675	1.09285	1.0952	1.10412	1.00276		0.02555	1.09922
0.014688	1.09264	1.09758	1.10418	1.00355		0.0256	1.10068
0.0147	1.09032	1.09964	1.10437	1.00415		0.02565	1.10382
0.014713	1.08632	1.10089	1.10353	1.00365		0.0257	1.1031
0.014725	1.08352	1.10082	1.10176	1.00283		0.02575	1.09741
0.014738	1.08302	1.10002	1.09982	1.00256		0.0258	1.09431
0.01475	1.08422	1.09969	1.09856	1.0036		0.02585	1.10447
0.014763	1.08634	1.09976	1.09799	1.00496		0.0259	1.1047
0.014775	1.08842	1.09965	1.09833	1.00632		0.025963	1.10166
0.014788	1.08978	1.10048	1.10061	1.006		0.026013	1.1041
0.0148	1.09406	1.10224	1.10258	1.00418		0.026063	1.10173
0.014813	1.09525	1.1027	1.10308	1.00314		0.026113	1.10895
0.014825	1.09363	1.10218	1.10197	1.00262		0.026163	1.10737
0.014838	1.09248	1.10196	1.10244	1.00117		0.026213	1.11065
0.01485	1.09335	1.10154	1.10326	1.00072		0.026263	1.10877
0.014863	1.09451	1.10137	1.10361	1.00134		0.026313	1.10657
0.014875	1.09554	1.10062	1.10403	1.0008		0.026363	1.10204
0.014888	1.09686	1.09894	1.10457	0.999455		0.026425	1.10427
0.0149	1.09771	1.09723	1.10473	0.998355		0.026475	1.10342
0.014913	1.09679	1.09719	1.10501	0.998818		0.026525	1.09849
0.014925	1.09521	1.09706	1.10658	1.00105		0.026575	1.09498
0.014938	1.09454	1.09612	1.10795	1.00306		0.026625	1.09541
0.01495	1.09411	1.09359	1.10812	1.00316		0.026675	1.09959
0.014963	1.09251	1.08999	1.10812	1.00163		0.026738	1.10234
0.014975	1.08996	1.08694	1.1074	1.00054		0.026788	1.10598
0.014988	1.0869	1.08512	1.10614	0.999436		0.026838	1.10047
0.015	1.08525	1.0864	1.10479	0.998419		0.026888	1.0956
0.015013	1.08516	1.08937	1.1024	0.997226		0.026938	1.09871
0.015025	1.08634	1.09183	1.10064	0.995639		0.027	1.10848
0.015038	1.08788	1.09362	1.10111	0.993381		0.02705	1.10736
0.01505	1.08961	1.09489	1.10252	0.99193		0.0271	1.10648
0.015063	1.09204	1.09505	1.10496	0.991116		0.02715	1.10371
0.015075	1.09315	1.09446	1.1078	0.99041		0.027213	1.10169
0.015088	1.09496	1.09411	1.11	0.990047		0.027263	1.10271
0.0151	1.09554	1.09399	1.10983	0.990436		0.027313	1.10623
0.015113	1.09623	1.09391	1.10848	0.990527		0.027363	1.0997
0.015125	1.096	1.09411	1.10741	0.991329		0.027425	1.10435
0.015138	1.09464	1.09348	1.10667	0.992567		0.027475	1.11182
0.01515	1.09248	1.09316	1.10633	0.993954		0.027525	1.11136
0.015163	1.08998	1.09204	1.10602	0.995221		0.027588	1.10293
0.015175	1.08825	1.09093	1.10509	0.995806		0.027638	1.10301
0.015188	1.08809	1.09053	1.10365	0.996429		0.027688	1.10426
0.0152	1.08967	1.09147	1.10295	0.997436		0.027738	1.10542
0.015213	1.09089	1.09289	1.1031	0.99888		0.0278	1.11016
0.015225	1.09168	1.09377	1.10185	0.999856		0.02785	1.11067
0.015238	1.09221	1.0946	1.10069	0.999252		0.0279	1.10461
0.01525	1.09249	1.09532	1.10041	0.997801		0.027963	1.10175
0.015263	1.09261	1.09591	1.09989	0.996085		0.028013	1.10904
0.015275	1.09256	1.09504	1.09939	0.995586		0.028075	1.10826
0.015288	1.09279	1.09505	1.09862	0.996369		0.028125	1.10872
0.0153	1.09369	1.09655	1.09842	0.997133		0.028175	1.10618
0.015313	1.09448	1.09737	1.09898	0.997944		0.028238	1.10065
0.015325	1.09417	1.09765	1.10036	0.998973		0.028288	1.10274
0.015338	1.09336	1.09843	1.10194	1.00069		0.028338	1.10327
0.01535	1.09291	1.09882	1.10386	1.00185		0.0284	1.10244
0.015363	1.09207	1.09934	1.10561	1.00269		0.02845	1.1015
0.015375	1.09143	1.09975	1.10615	1.00247		0.028513	1.10288
0.015388	1.09111	1.09938	1.10704	1.00236		0.028563	1.10202
0.0154	1.09076	1.09876	1.10709	1.00175		0.028625	1.10336
0.015413	1.08989	1.09851	1.10535	1.00091		0.028675	1.10173
0.015425	1.08949	1.09732	1.1043	0.999073		0.028738	1.09656
0.015438	1.08924	1.09653	1.10399	0.9984		0.028788	1.0949
0.01545	1.08778	1.09458	1.10345	0.998226		0.028838	1.09994
0.015463	1.08626	1.09363	1.10132	0.997004		0.0289	1.10719
0.015475	1.08573	1.09292	1.09916	0.996403		0.02895	1.1049
0.015488	1.08543	1.09182	1.09903	0.995677		0.029013	1.10772
0.0155	1.0847	1.09177	1.09958	0.995539		0.029063	1.10388
0.015513	1.08445	1.09308	1.09936	0.995114		0.029125	1.1083
0.015525	1.08537	1.09484	1.09909	0.993971		0.029175	1.11514
0.015538	1.08726	1.09692	1.09917	0.99267		0.029238	1.11498
0.01555	1.08955	1.09822	1.09977	0.991708		0.0293	1.10648
0.015563	1.09312	1.09821	1.10094	0.991393		0.02935	1.10534
0.015575	1.09607	1.09717	1.10144	0.991954		0.029413	1.10746
0.015588	1.09851	1.09678	1.10235	0.993128		0.029463	1.10981
0.0156	1.0993	1.0956	1.1023	0.994639		0.029525	1.10831
0.015613	1.10082	1.09318	1.10128	0.995754		0.029575	1.11333
0.015625	1.10069	1.0924	1.1004	0.9961		0.029638	1.11063
0.015638	1.10047	1.09064	1.10114	0.998085		0.029688	1.10657
0.01565	1.1007	1.0917	1.10248	1.00032		0.02975	1.10294
0.015663	1.10208	1.09422	1.1039	1.00016		0.029813	1.1063
0.015675	1.10316	1.09741	1.10482	0.999128		0.029863	1.10661
0.015688	1.10252	1.10087	1.10643	0.99767		0.029925	1.09907
0.0157	1.10178	1.10254	1.10745	0.997398		0.029988	1.10204
0.015713	1.10055	1.10238	1.10736	0.996897		0.030038	1.10326
0.015725	1.09987	1.1008	1.10733	0.996436		0.0301	1.10651
0.015738	1.09905	1.09908	1.10784	0.996668		0.03015	1.10581
0.01575	1.09712	1.09613	1.10756	0.996627		0.030213	1.11065
0.015763	1.09515	1.09504	1.10673	0.99593		0.030275	1.11368
0.015775	1.09325	1.09436	1.10539	0.994594		0.030325	1.11877
0.015788	1.09118	1.0942	1.10446	0.993754		0.030388	1.11452
0.0158	1.08922	1.09525	1.10368	0.993345		0.03045	1.1144
0.015813	1.08823	1.09698	1.10229	0.994259		0.030513	1.11216
0.015825	1.08809	1.09902	1.10104	0.99635		0.030563	1.10744
0.015838	1.08763	1.10064	1.10053	0.997649		0.030625	1.11252
0.01585	1.08681	1.10197	1.10026	0.998742		0.030688	1.11161
0.015863	1.08594	1.10143	1.10124	0.999902		0.030738	1.10187
0.015875	1.08639	1.09997	1.10272	1.00116		0.0308	1.1081
0.015888	1.08753	1.09838	1.10432	1.00204		0.030863	1.10546
0.0159	1.08811	1.09699	1.10577	1.00339		0.030925	1.11445
0.015913	1.08843	1.09575	1.10735	1.00316		0.030975	1.12159
0.015925	1.08813	1.09487	1.10714	1.00254		0.031038	1.11463
0.015938	1.08743	1.09352	1.10602	1.00213		0.0311	1.10956
0.01595	1.0873	1.0939	1.10579	1.00215		0.031163	1.1085
0.015963	1.08739	1.09645	1.10574	1.00141		0.031225	1.1106
0.015975	1.08879	1.09873	1.10587	0.999861		0.031275	1.11199
0.015988	1.08977	1.10063	1.10583	0.997632		0.031338	1.10882
0.016	1.08965	1.10189	1.10477	0.995059		0.0314	1.10446
0.016013	1.08896	1.10372	1.10423	0.993689		0.031463	1.11054
0.016025	1.08928	1.10489	1.10485	0.992794		0.031525	1.10901
0.016038	1.0911	1.1054	1.10592	0.992319		0.031575	1.10786
0.01605	1.09395	1.10553	1.10623	0.992665		0.031638	1.11519
0.016063	1.09606	1.10596	1.10508	0.994169		0.0317	1.11231
0.016075	1.09674	1.10702	1.10394	0.996162		0.031763	1.1187
0.016088	1.09624	1.10811	1.10359	0.997579		0.031825	1.11358
0.0161	1.09483	1.10853	1.10385	0.999224		0.031888	1.11781
0.016113	1.09435	1.1076	1.10442	1.00092		0.03195	1.11107
0.016125	1.09584	1.10654	1.10611	1.00171		0.032013	1.11008
0.016138	1.09749	1.10638	1.10752	1.00122		0.032075	1.11516
0.01615	1.09827	1.10674	1.10805	1.00171		0.032125	1.12018
0.016163	1.09818	1.10572	1.10919	1.00421		0.032188	1.11761
0.016175	1.09826	1.10378	1.11081	1.00578		0.03225	1.11641
0.016188	1.09859	1.10274	1.11304	1.00828		0.032313	1.11588
0.0162	1.09939	1.10238	1.11448	1.00875		0.032375	1.11588
0.016213	1.09959	1.10248	1.11422	1.00746		0.032438	1.11049
0.016225	1.09886	1.10214	1.11352	1.00555		0.0325	1.11018
0.016238	1.09749	1.10176	1.11301	1.0046		0.032563	1.1062
0.01625	1.09656	1.10068	1.1135	1.00384		0.032625	1.1036
0.016263	1.09631	1.10167	1.11447	1.00201		0.032688	1.10684
0.016275	1.09729	1.1022	1.11543	1.00177		0.03275	1.10922
0.016288	1.09905	1.10216	1.11643	1.00265		0.032813	1.10856
0.0163	1.09893	1.10361	1.11685	1.00209		0.032875	1.10898
0.016313	1.09833	1.10268	1.11631	1.00083		0.032938	1.11361
0.016325	1.09617	1.10516	1.11572	0.999598		0.033	1.11001
0.016338	1.09566	1.10713	1.11513	0.998976		0.033063	1.1141
0.01635	1.09762	1.10772	1.11404	0.99861		0.033125	1.11196
0.016363	1.10011	1.10625	1.11361	0.997987		0.033188	1.11239
0.016375	1.10092	1.10418	1.11411	0.997345		0.03325	1.11035
0.016388	1.10076	1.10231	1.11357	0.996694		0.033325	1.1099
0.0164	1.1001	1.10111	1.11275	0.99793		0.033388	1.10863
0.016413	1.09848	1.10001	1.11379	0.99962		0.03345	1.11234
0.016425	1.0964	1.09892	1.11504	1.00113		0.033513	1.11544
0.016438	1.09536	1.09976	1.11428	1.00217		0.033575	1.11156
0.01645	1.09348	1.09776	1.11288	1.00293		0.033638	1.11183
0.016463	1.09131	1.09717	1.1117	1.00261		0.0337	1.11307
0.016475	1.08991	1.09677	1.10996	1.00156		0.033763	1.11452
0.016488	1.08882	1.0973	1.10898	1.00047		0.033825	1.11334
0.0165	1.08873	1.09951	1.10718	0.999498		0.0339	1.1131
0.016513	1.08894	1.10189	1.10687	0.998505		0.033963	1.11724
0.016525	1.08964	1.10232	1.10784	0.998992		0.034025	1.11352
0.016538	1.08964	1.10133	1.10886	0.999551		0.034088	1.11308
0.01655	1.08845	1.10125	1.10911	0.999527		0.03415	1.12017
0.016563	1.08683	1.102	1.11003	0.998999		0.034225	1.118
0.016575	1.08665	1.10293	1.11058	0.997758		0.034288	1.11812
0.016588	1.08722	1.10373	1.11079	0.997145		0.03435	1.12167
0.0166	1.08728	1.10439	1.11051	0.998231		0.034413	1.11583
0.016613	1.08761	1.10529	1.11005	1.00011		0.034475	1.1089
0.016625	1.0897	1.10538	1.10881	1.00142		0.03455	1.10539
0.016638	1.0936	1.10417	1.10805	1.00141		0.034613	1.11112
0.01665	1.09709	1.10312	1.10772	1.00179		0.034675	1.11043
0.016663	1.09855	1.10337	1.10817	1.00328		0.03475	1.11208
0.016675	1.09809	1.10296	1.10867	1.00322		0.034813	1.11251
0.016688	1.09795	1.10224	1.10915	1.00204		0.034875	1.11923
0.0167	1.09735	1.10225	1.10885	1.00165		0.034938	1.12105
0.016713	1.09787	1.10367	1.10685	1.0028		0.035013	1.1226
0.016725	1.09913	1.10522	1.10529	1.00351		0.035075	1.11801
0.016738	1.09971	1.10589	1.10433	1.00272		0.035138	1.11919
0.01675	1.09994	1.10499	1.10447	1.00095		0.035213	1.11369
0.016763	1.09962	1.10399	1.10501	0.999758		0.035275	1.10678
0.016775	1.09929	1.10375	1.10526	1.00012		0.035338	1.1094
0.016788	1.1002	1.10357	1.10484	1.00153		0.035413	1.11341
0.0168	1.10243	1.10361	1.10329	1.0026		0.035475	1.11534
0.016813	1.10412	1.10404	1.10305	1.00424		0.03555	1.11444
0.016825	1.10331	1.10445	1.10317	1.00469		0.035613	1.11361
0.016838	1.10217	1.10451	1.10235	1.00411		0.035675	1.1146
0.01685	1.10129	1.1045	1.1021	1.00418		0.03575	1.11929
0.016863	1.10015	1.10436	1.1023	1.00391		0.035813	1.12623
0.016875	1.09872	1.10446	1.10258	1.00272		0.035888	1.12684
0.016888	1.09771	1.10488	1.10232	1.00192		0.03595	1.1265
0.0169	1.0974	1.10404	1.1009	1.00118		0.036013	1.12249
0.016913	1.09674	1.10196	1.10054	0.999985		0.036088	1.12105
0.016925	1.09637	1.10021	1.10099	0.998486		0.03615	1.1153
0.016938	1.09567	1.09929	1.1017	0.996687		0.036225	1.12072
0.01695	1.09503	1.10021	1.10322	0.995078		0.036288	1.11843
0.016963	1.09493	1.10145	1.1049	0.995696		0.036363	1.11504
0.016975	1.094	1.10229	1.10621	0.996283		0.036425	1.11029
0.016988	1.09349	1.10279	1.10782	0.997618		0.0365	1.11416
0.017	1.09298	1.10227	1.10852	0.999493		0.036563	1.11454
0.017013	1.09232	1.10206	1.10874	1.00103		0.036638	1.12068
0.017025	1.09193	1.10285	1.10942	1.00316		0.0367	1.12341
0.017038	1.09203	1.10349	1.1091	1.00428		0.036775	1.11819
0.01705	1.09286	1.10247	1.10746	1.00526		0.03685	1.12076
0.017063	1.09508	1.09999	1.10553	1.00577		0.036913	1.12077
0.017075	1.09824	1.09693	1.10478	1.00596		0.036988	1.11576
0.017088	1.10071	1.09427	1.10528	1.00637		0.03705	1.11353
0.0171	1.10148	1.09159	1.10538	1.00692		0.037125	1.11231
0.017113	1.10172	1.0889	1.10486	1.00695		0.0372	1.11922
0.017125	1.10149	1.08734	1.10425	1.00612		0.037263	1.11519
0.017138	1.10003	1.0877	1.10381	1.00458		0.037338	1.1204
0.01715	1.09826	1.08877	1.10338	1.00148		0.0374	1.11644
0.017163	1.0973	1.08991	1.10411	0.9992		0.037475	1.1138
0.017175	1.09613	1.09175	1.10568	0.998448		0.03755	1.11113
0.017188	1.09534	1.09473	1.10627	0.998181		0.037613	1.11558
0.0172	1.09499	1.09762	1.10559	0.998038		0.037688	1.12283
0.017213	1.09473	1.10049	1.10568	0.998744		0.037763	1.12451
0.017225	1.09429	1.10415	1.10571	0.999546		0.037825	1.12494
0.017238	1.09543	1.10709	1.10517	0.999959		0.0379	1.12047
0.01725	1.09646	1.1088	1.10534	1.00086		0.037975	1.1234
0.017263	1.09767	1.10969	1.10742	1.00143		0.03805	1.11997
0.017275	1.09965	1.10994	1.10966	1.00118		0.038113	1.11704
0.017288	1.10139	1.10928	1.11082	1.00144		0.038188	1.12065
0.0173	1.10201	1.10843	1.11156	1.00247		0.038263	1.12253
0.017313	1.10276	1.1085	1.11235	1.00382		0.038338	1.10951
0.017325	1.1032	1.10858	1.11205	1.00453		0.0384	1.11511
0.017338	1.10616	1.10874	1.11086	1.00448		0.038475	1.12017
0.01735	1.10736	1.10789	1.10886	1.00387		0.03855	1.11051
0.017363	1.10821	1.10913	1.10714	1.00253		0.038625	1.1104
0.017375	1.10802	1.11109	1.10453	1.00115		0.0387	1.11235
0.017388	1.10513	1.11306	1.10287	1.00029		0.038763	1.12321
0.0174	1.10158	1.11479	1.10297	0.999849		0.038838	1.12131
0.017413	1.09905	1.11528	1.10354	0.999176		0.038913	1.12103
0.017425	1.09833	1.11488	1.1042	0.999202		0.038988	1.1299
0.017438	1.09812	1.11391	1.10554	0.999911		0.039063	1.12719
0.01745	1.09801	1.11278	1.10713	1.00064		0.039138	1.11432
0.017463	1.09901	1.11284	1.10808	1.00067		0.039213	1.11783
0.017475	1.10026	1.11097	1.10736	1.00074		0.039275	1.12147
0.017488	1.09991	1.10966	1.10671	1.00108		0.03935	1.1172
0.0175	1.09862	1.10814	1.10565	1.00166		0.039425	1.12248
0.017513	1.09795	1.10576	1.10379	1.00128		0.0395	1.12436
0.017525	1.09723	1.10386	1.10393	1.00009		0.039575	1.13046
0.017538	1.09684	1.1032	1.10485	0.997711		0.03965	1.1229
0.01755	1.09748	1.10207	1.10593	0.995971		0.039725	1.11334
0.017563	1.09957	1.10271	1.10735	0.994014		0.0398	1.11232
0.017575	1.10025	1.1038	1.10851	0.993925		0.039875	1.12097
0.017588	1.09898	1.10486	1.10844	0.995479		0.03995	1.11469
0.0176	1.09722	1.10545	1.10818	0.997458		0.040025	1.11761
0.017613	1.09757	1.10532	1.10733	0.998276		0.0401	1.11959
0.017625	1.09898	1.10393	1.10705	0.998424		0.040175	1.12719
0.017638	1.09856	1.10309	1.10771	0.998271		0.04025	1.12639
0.01765	1.09712	1.10178	1.1078	0.999279		0.040325	1.12798
0.017663	1.09552	1.10102	1.10975	1.00147		0.0404	1.12172
0.017675	1.09432	1.1008	1.11275	1.00262		0.040475	1.12127
0.017688	1.09507	1.10286	1.11526	1.00298		0.04055	1.12116
0.0177	1.09615	1.10571	1.11663	1.00265		0.040625	1.12006
0.017713	1.0978	1.10769	1.11724	1.00211		0.0407	1.12543
0.017725	1.09957	1.10862	1.11729	1.00133		0.040775	1.1324
0.017738	1.09924	1.10792	1.11685	1.00038		0.040863	1.12375
0.01775	1.09764	1.10653	1.11594	1.00103		0.040938	1.12221
0.017763	1.09563	1.10558	1.11549	1.00275		0.041013	1.12523
0.017775	1.09378	1.10469	1.11506	1.00324		0.041088	1.12254
0.017788	1.09301	1.10476	1.11383	1.00412		0.041163	1.12634
0.0178	1.09299	1.10434	1.11245	1.00392		0.041238	1.12743
0.017813	1.09289	1.1038	1.11079	1.00426		0.041313	1.12812
0.017825	1.09313	1.10441	1.10951	1.00601		0.0414	1.12493
0.017838	1.09267	1.10475	1.11001	1.00661		0.041475	1.1272
0.01785	1.09393	1.10463	1.11113	1.00634		0.04155	1.12778
0.017863	1.09433	1.10387	1.11051	1.00462		0.041625	1.11786
0.017875	1.09528	1.10345	1.1078	1.00479		0.0417	1.12507
0.017888	1.09647	1.10247	1.10458	1.0045		0.041788	1.12001
0.0179	1.09783	1.10317	1.10246	1.0055		0.041863	1.12231
0.017913	1.09875	1.105	1.10199	1.00625		0.041938	1.12678
0.017925	1.09832	1.10611	1.10252	1.00647		0.042013	1.12287
0.017938	1.09861	1.10799	1.1037	1.00635		0.0421	1.13346
0.01795	1.09918	1.10915	1.10484	1.0063		0.042175	1.1247
0.017963	1.0996	1.10983	1.10699	1.00602		0.04225	1.12332
0.017975	1.09905	1.10957	1.10975	1.00676		0.042338	1.11963
0.017988	1.09919	1.109	1.11289	1.00852		0.042413	1.12403
0.018	1.09929	1.10913	1.11594	1.00983		0.042488	1.12343
0.018013	1.10026	1.10953	1.11802	1.00982		0.042575	1.12899
0.018025	1.10242	1.10788	1.11771	1.00938		0.04265	1.12372
0.018038	1.10437	1.1051	1.11602	1.00915		0.042725	1.13102
0.01805	1.10597	1.10206	1.11289	1.00828		0.042813	1.13144
0.018063	1.10668	1.10062	1.1105	1.00763		0.042888	1.13054
0.018075	1.10537	1.10103	1.11013	1.00672		0.042963	1.12569
0.018088	1.10504	1.10167	1.10995	1.00485		0.04305	1.12196
0.0181	1.10386	1.10407	1.11007	1.00291		0.043125	1.12496
0.018113	1.10313	1.10499	1.11107	1.00085		0.043213	1.13362
0.018125	1.10352	1.10414	1.11229	0.998608		0.043288	1.12745
0.018138	1.10357	1.10306	1.11324	0.997221		0.043375	1.12816
0.01815	1.10348	1.10328	1.11341	0.996376		0.04345	1.12999
0.018163	1.10396	1.10474	1.11325	0.996243		0.043538	1.12739
0.018175	1.10334	1.10605	1.11301	0.997391		0.043613	1.12602
0.018188	1.10199	1.10574	1.11194	0.998789		0.043688	1.12537
0.0182	1.09985	1.10464	1.11062	0.999582		0.043775	1.12448
0.018213	1.09934	1.10396	1.11083	1.00047		0.043863	1.11847
0.018225	1.09967	1.10365	1.11217	1.00188		0.043938	1.12622
0.018238	1.09943	1.10415	1.11324	1.00369		0.044025	1.11805
0.01825	1.10013	1.10474	1.11222	1.0042		0.0441	1.12713
0.018263	1.10105	1.10576	1.11101	1.00415		0.044188	1.12903
0.018275	1.10244	1.10457	1.1125	1.0041		0.044263	1.12767
0.018288	1.1026	1.10468	1.11506	1.00453		0.04435	1.12693
0.0183	1.1031	1.10542	1.11675	1.0047		0.044425	1.13607
0.018313	1.10359	1.10561	1.11769	1.00394		0.044513	1.13322
0.018325	1.10423	1.10532	1.11825	1.00396		0.0446	1.12977
0.018338	1.10419	1.10505	1.11894	1.00457		0.044675	1.13129
0.01835	1.10415	1.10481	1.11979	1.00431		0.044763	1.13221
0.018363	1.10343	1.10517	1.12021	1.00307		0.04485	1.13368
0.018375	1.1032	1.10527	1.11986	1.00154		0.044925	1.12987
0.018388	1.1027	1.10593	1.11895	1.00069		0.045013	1.12677
0.0184	1.10072	1.10763	1.11858	1.00015		0.0451	1.13145
0.018413	1.09895	1.1085	1.11746	0.999921		0.045175	1.13045
0.018425	1.09833	1.10746	1.11644	0.998825		0.045263	1.12698
0.018438	1.09778	1.10699	1.1155	0.997725		0.04535	1.1256
0.01845	1.09729	1.10831	1.11553	0.996933		0.045425	1.12595
0.018463	1.09751	1.11019	1.11594	0.997271		0.045513	1.1319
0.018475	1.09785	1.11048	1.1164	0.99856		0.0456	1.13083
0.018488	1.10001	1.1105	1.11712	0.999835		0.045688	1.13024
0.0185	1.10158	1.11071	1.11802	1.00002		0.045763	1.13016
0.018513	1.10217	1.11035	1.11845	0.999271		0.04585	1.12725
0.018525	1.1015	1.10826	1.11774	0.998925		0.045938	1.13328
0.018538	1.10058	1.10519	1.11767	0.998453		0.046025	1.13601
0.01855	1.10073	1.10349	1.11776	0.998195		0.046113	1.13496
0.018563	1.10213	1.10282	1.11759	0.998269		0.0462	1.12334
0.018575	1.1012	1.1039	1.11764	1.00024		0.046275	1.12217
0.018588	1.0992	1.10574	1.11821	1.00239		0.046363	1.13032
0.0186	1.09837	1.10621	1.11867	1.0031		0.04645	1.13149
0.018613	1.09778	1.10597	1.11912	1.00328		0.046538	1.13162
0.01865	1.1022	1.10478	1.12038	0.99977		0.046625	1.12987
0.018688	1.10008	1.10521	1.11925	1.0031		0.046713	1.13317
0.018713	1.09795	1.10486	1.11445	1.00563		0.0468	1.12777
0.01875	1.09903	1.10034	1.11008	1.006		0.046888	1.12918
0.018788	1.09959	1.10189	1.11337	1.00405		0.046975	1.13227
0.018825	1.10089	1.10638	1.11632	1.00439		0.047063	1.13152
0.018863	1.10012	1.11174	1.11921	1.00427		0.047138	1.13842
0.018888	1.10058	1.11128	1.11807	1.00398		0.047225	1.13203
0.018925	1.09981	1.10706	1.1174	1.00364		0.047313	1.12644
0.018963	1.09763	1.1034	1.11633	1.0085		0.0474	1.12745
0.019	1.09814	1.10477	1.11909	1.00669		0.047488	1.13501
0.019038	1.09758	1.10959	1.12122	1.00431		0.047575	1.13797
0.019063	1.09766	1.11073	1.11978	1.00095		0.047675	1.1324
0.0191	1.0981	1.10557	1.12119	0.99941		0.047763	1.13274
0.019138	1.09924	1.10314	1.12108	0.99777		0.04785	1.12629
0.019175	1.09972	1.10604	1.11644	1.00008		0.047938	1.13653
0.019213	1.09954	1.1081	1.11657	1.0073		0.048025	1.1336
0.01925	1.09699	1.10697	1.11898	1.00413		0.048113	1.12924
0.019275	1.09747	1.10375	1.11767	1.00275		0.0482	1.12312
0.019313	1.10379	1.10009	1.11308	1.00615		0.048288	1.13927
0.01935	1.10463	1.10504	1.11222	1.00474		0.048375	1.13889
0.019388	1.10414	1.10509	1.11497	1.00277		0.048463	1.13898
0.019425	1.10637	1.10644	1.11556	0.999503		0.048563	1.1316
0.019463	1.10741	1.10547	1.11346	0.996775		0.04865	1.13305
0.0195	1.10052	1.10126	1.11732	0.993856		0.048738	1.13664
0.019525	1.09737	1.10023	1.11762	0.992878		0.048825	1.13831
0.019563	1.09923	1.10389	1.11277	0.994508		0.048913	1.13208
0.0196	1.09777	1.10744	1.11038	0.995711		0.049013	1.13373
0.019638	1.10023	1.10756	1.11575	0.993481		0.0491	1.13327
0.019675	1.10345	1.10817	1.11496	0.994749		0.049188	1.1329
0.019713	1.09968	1.10492	1.11631	0.999701		0.049275	1.12729
0.01975	1.10182	1.10726	1.12149	1.0007		0.049363	1.1374
0.019788	1.10443	1.11042	1.11959	1.00058		0.049463	1.13943
0.019825	1.10959	1.10829	1.11935	0.998801		0.04955	1.13067
0.019863	1.10552	1.10947	1.12222	1.00097		0.049638	1.13383
0.019888	1.10576	1.11269	1.12041	0.999016		0.049738	1.13206
0.019925	1.10122	1.11279	1.11992	1.00126		0.049825	1.13552
0.019963	1.10041	1.10978	1.12015	1.00408		0.049913	1.14283
0.02	1.10064	1.11086	1.12203	1.00225		0.050013	1.13859
0.020038	1.09945	1.11441	1.12334	1.00279		0.0501	1.13339
0.020075	1.10025	1.11577	1.12266	1.00056		0.050188	1.13483
0.020113	1.10462	1.11761	1.12397	1.00323		0.050288	1.12824
0.02015	1.10001	1.11301	1.12083	1.0033		0.050375	1.13695
0.020188	1.09922	1.11638	1.11623	1.00149		0.050475	1.12582
0.020225	1.09907	1.1151	1.11664	1.00376		0.050563	1.13588
0.020263	1.10432	1.11324	1.12013	1.00473		0.050663	1.13962
0.0203	1.10637	1.10729	1.11655	1.0049		0.05075	1.12965
0.020338	1.10972	1.10681	1.11361	1.00232		0.050838	1.13181
0.020375	1.10584	1.11349	1.11736	0.999104		0.050938	1.13947
0.020413	1.10275	1.11841	1.12309	1.00174		0.051025	1.13599
0.02045	1.10085	1.11838	1.12231	1.00522		0.051125	1.13336
0.020488	1.10269	1.11877	1.11745	1.00317		0.051213	1.13851
0.020525	1.10172	1.12035	1.11711	1.00864		0.051313	1.13413
0.020563	1.10334	1.11759	1.11765	1.00909		0.051413	1.14025
0.0206	1.10563	1.12074	1.1205	1.00343		0.0515	1.13643
0.020638	1.10309	1.11998	1.12049	0.993682		0.0516	1.14371
0.020675	1.10539	1.11761	1.12188	0.99119		0.051688	1.14423
0.020713	1.11063	1.11468	1.12144	0.990555		0.051788	1.1382
0.02075	1.11361	1.11677	1.12105	0.997887		0.051875	1.13685
0.020788	1.11549	1.12072	1.12494	1.00215		0.051975	1.13265
0.020825	1.11859	1.12133	1.11956	1.00129		0.052075	1.13794
0.020863	1.1146	1.11843	1.11637	0.99947		0.052163	1.12989
0.0209	1.10839	1.11851	1.12168	0.991548		0.052263	1.12563
0.020938	1.10496	1.11527	1.11756	0.989854		0.052363	1.13392
0.020988	1.10537	1.10797	1.11705	0.992866		0.05245	1.13103
0.021025	1.1067	1.10921	1.11576	0.99625		0.05255	1.14449
0.021063	1.10915	1.10765	1.11955	0.998073		0.05265	1.13806
0.0211	1.10949	1.10943	1.1224	0.998902		0.05275	1.13531
0.021138	1.10727	1.11292	1.12282	1.00302		0.052838	1.13547
0.021175	1.1054	1.1133	1.12225	1.00181		0.052938	1.13865
0.021213	1.10789	1.11583	1.12797	1.00161		0.053038	1.13697
0.02125	1.10958	1.11851	1.13165	1.0005		0.053138	1.13447
0.021288	1.11143	1.11593	1.13298	0.99615		0.053225	1.13056
0.021325	1.10792	1.11374	1.13461	0.997844		0.053325	1.13866
0.021375	1.10044	1.11471	1.1266	1.00151		0.053425	1.13204
0.021413	1.10017	1.11606	1.12607	1.00151		0.053525	1.13593
0.02145	1.098	1.11638	1.12114	1.00154		0.053625	1.12996
0.021488	1.10306	1.11936	1.12133	1.00252		0.053725	1.14007
0.021525	1.10605	1.11788	1.12299	1.00615		0.053813	1.13824
0.021563	1.10626	1.11506	1.12564	1.00412		0.053913	1.13299
0.0216	1.10589	1.11616	1.12548	0.996961		0.054013	1.13937
0.02165	1.10265	1.11329	1.129	0.997555		0.054113	1.13577
0.021688	1.09904	1.11637	1.13141	0.994978		0.054213	1.13225
0.021725	1.10381	1.11482	1.13135	0.994925		0.054313	1.13057
0.021763	1.10685	1.11214	1.12712	0.996455		0.054413	1.12882
0.0218	1.10631	1.11182	1.12485	0.994596		0.054513	1.12908
0.02185	1.10405	1.11153	1.12044	0.995711		0.054613	1.13559
0.021888	1.10958	1.11184	1.12062	0.997202		0.054713	1.1343
0.021925	1.11129	1.11536	1.12703	0.996594		0.054813	1.13677
0.021963	1.10772	1.1158	1.13206	0.999009		0.054913	1.14183
0.022	1.10987	1.12052	1.12633	1.0005		0.055013	1.14199
0.02205	1.11094	1.12407	1.12233	1.00341		0.055113	1.14228
0.022088	1.10906	1.11905	1.12575	1.00076		0.055213	1.13403
0.022125	1.10702	1.11501	1.12739	0.998555		0.055313	1.12969
0.022163	1.1113	1.11498	1.12549	0.998159		0.055413	1.13299
0.022213	1.1098	1.1189	1.12538	0.998739		0.055513	1.13601
0.02225	1.10879	1.1204	1.12496	0.998839		0.055613	1.12865
0.022288	1.11035	1.11696	1.12998	0.997935		0.055725	1.13472
0.022325	1.11139	1.11824	1.13241	0.995959		0.055825	1.14355
0.022375	1.11543	1.11854	1.13378	1.00091		0.055925	1.14013
0.022413	1.11262	1.112	1.13235	1.0031		0.056025	1.13486
0.02245	1.10467	1.11509	1.13137	1.00306		0.056125	1.14632
0.022488	1.1036	1.11641	1.12735	1.00459		0.056225	1.14248
0.022538	1.10535	1.11429	1.12828	1.00194		0.056338	1.14678
0.022575	1.10264	1.11875	1.12684	1.00835		0.056438	1.14355
0.022613	1.10364	1.11939	1.12663	1.01102		0.056538	1.14083
0.022663	1.10721	1.11693	1.12732	1.00316		0.056638	1.13884
0.0227	1.10719	1.12233	1.12843	0.996677		0.05675	1.13746
0.022738	1.11311	1.12642	1.13356	0.995338		0.05685	1.13279
0.022775	1.11685	1.12124	1.13337	0.996737		0.05695	1.1332
0.022825	1.11659	1.12066	1.13275	0.998059		0.057063	1.14045
0.022863	1.11823	1.12176	1.13214	1.00127		0.057163	1.14586
0.0229	1.11817	1.12414	1.1313	0.999493		0.057263	1.13738
0.02295	1.11662	1.12652	1.13581	1.00083		0.057375	1.14296
0.022988	1.11856	1.12498	1.13578	0.99847		0.057475	1.13746
0.023038	1.11357	1.12802	1.13762	0.996162		0.057575	1.14434
0.023075	1.11836	1.12696	1.13384	0.99877		0.057688	1.14386
0.023113	1.11839	1.12899	1.13282	1.00225		0.057788	1.14731
0.023163	1.11446	1.1245	1.13243	1.00131		0.0579	1.14224
0.0232	1.11617	1.12357	1.12983	1.00398		0.058	1.14057
0.023238	1.11161	1.12396	1.13076	1.00096		0.0581	1.1345
0.023288	1.11367	1.12256	1.13317	0.998658		0.058213	1.14399
0.023325	1.11862	1.12292	1.13633	0.997267		0.058313	1.13758
0.023375	1.11539	1.12787	1.13619	0.999174		0.058425	1.14583
0.023413	1.10794	1.12572	1.13425	0.994806		0.058525	1.13911
0.02345	1.10883	1.12419	1.13232	0.996248		0.058638	1.14665
0.0235	1.1102	1.12231	1.12837	0.99751		0.058738	1.13896
0.023538	1.10927	1.1229	1.12653	0.996656		0.05885	1.13687
0.023588	1.11787	1.12332	1.13041	0.995832		0.058963	1.13843
0.023625	1.11695	1.12036	1.13636	1.00277		0.059063	1.14484
0.023675	1.11747	1.1214	1.14252	1.00806		0.059175	1.13925
0.023713	1.11664	1.12198	1.14521	1.01014		0.059275	1.13723
0.02375	1.11519	1.12491	1.14118	1.00752		0.059388	1.13986
0.0238	1.11577	1.13034	1.14064	0.99951		0.0595	1.13971
0.023838	1.11801	1.12898	1.13308	0.998419		0.0596	1.14192
0.023888	1.12269	1.13295	1.12194	0.994687		0.059713	1.14759
0.023925	1.12007	1.13405	1.13031	0.996897		0.059825	1.14724
0.023975	1.11919	1.13088	1.12897	0.999522		0.059925	1.1434
0.024013	1.12059	1.13028	1.1301	1.00029		0.060038	1.14074
0.024063	1.11822	1.13594	1.12779	1.00048		0.06015	1.14792
0.0241	1.11377	1.13415	1.12856	1.00603		0.060263	1.14219
0.02415	1.11999	1.13443	1.12824	1.00629		0.060363	1.1452
0.024188	1.11373	1.12938	1.13165	1.00251		0.060475	1.13959
0.024238	1.11445	1.12051	1.1319	1.00396		0.060588	1.14039
0.024275	1.11915	1.12071	1.13404	1.00207		0.0607	1.1388
0.024325	1.1193	1.12515	1.13256	1.00019		0.060813	1.13952
0.024363	1.11755	1.12342	1.13469	0.997064		0.060913	1.14618
0.024413	1.11678	1.12438	1.13582	0.993942		0.061025	1.14409
0.02445	1.12121	1.12187	1.13845	0.994112		0.061138	1.15607
0.0245	1.1233	1.12145	1.14133	0.996854		0.06125	1.14915
0.02455	1.11678	1.1191	1.14134	1.00434		0.061363	1.14984
0.024588	1.11529	1.11869	1.13575	1.00325		0.061475	1.14687
0.024638	1.11758	1.12671	1.13503	1.00186		0.061588	1.14017
0.024675	1.11735	1.12758	1.14183	0.99935		0.0617	1.14047
0.024725	1.11615	1.12588	1.14183	0.999641		0.061813	1.15167
0.024763	1.11747	1.12332	1.1401	1.00152		0.061925	1.14597
0.024813	1.11528	1.12125	1.14271	0.998319		0.062038	1.15012
0.024863	1.12271	1.12262	1.13666	0.997169		0.06215	1.14379
0.0249	1.12387	1.1243	1.14017	0.999587		0.062263	1.13698
0.02495	1.1189	1.12177	1.13363	1.0019		0.062375	1.14445
0.025	1.11313	1.11782	1.12732	1.00457		0.062488	1.13434
0.025038	1.11566	1.11872	1.12705	1.00593		0.0626	1.14609
0.025088	1.12423	1.11918	1.13881	1.00295		0.062713	1.13847
0.025125	1.12763	1.11891	1.14039	0.992212		0.062825	1.14251
0.025175	1.12517	1.12415	1.1341	0.992271		0.062938	1.14387
0.025225	1.12182	1.12535	1.13007	0.995615		0.06305	1.14003
0.025263	1.11443	1.13141	1.13413	1.00046		0.063163	1.14366
0.025313	1.1096	1.13797	1.14239	0.993725		0.063288	1.14449
0.025363	1.11109	1.13956	1.14245	0.997291		0.0634	1.14132
0.0254	1.11255	1.13833	1.14123	0.996921		0.063513	1.14275
0.02545	1.11918	1.13187	1.13533	0.99968		0.063625	1.1483
0.0255	1.11893	1.1298	1.13829	1.00689		0.063738	1.14968
0.025538	1.11846	1.12906	1.14013	1.00656		0.063863	1.14924
0.025588	1.11508	1.13208	1.13747	1.00697		0.063975	1.1459
0.025638	1.11763	1.13673	1.1327	1.00689		0.064088	1.14783
0.025688	1.12832	1.13401	1.12956	1.007		0.0642	1.1409
0.025725	1.13377	1.13435	1.12741	1.00615		0.064325	1.1505
0.025775	1.12568	1.13344	1.12829	1.00326		0.064438	1.14448
0.025825	1.12212	1.13647	1.13478	0.997226		0.06455	1.13955
0.025863	1.121	1.13772	1.14034	0.996801		0.064675	1.14113
0.025913	1.12248	1.13729	1.14605	0.996711		0.064788	1.13666
0.025963	1.11958	1.13754	1.14435	0.999302		0.0649	1.14057
0.026013	1.11913	1.13109	1.1379	0.998773		0.065025	1.1397
0.026063	1.11819	1.131	1.13751	0.999682		0.065138	1.14624
0.0261	1.11601	1.13204	1.13502	0.990579		0.065263	1.14851
0.02615	1.11541	1.13556	1.13421	0.994078		0.065375	1.13767
0.0262	1.11875	1.13118	1.1351	0.999897		0.0655	1.13979
0.02625	1.12488	1.13267	1.13299	1.00608		0.065613	1.13143
0.026288	1.12666	1.13133	1.13281	1.00157		0.065738	1.14613
0.026338	1.12597	1.13145	1.13425	1.0007		0.06585	1.14472
0.026388	1.12192	1.12773	1.13665	1.00137		0.065975	1.13951
0.026438	1.12139	1.13453	1.13676	1.00054		0.066088	1.152
0.026488	1.12412	1.14132	1.13932	0.997966		0.066213	1.1496
0.026538	1.12301	1.13319	1.13696	1.00596		0.066325	1.14861
0.026575	1.11988	1.13421	1.13919	1.00762		0.06645	1.15051
0.026625	1.12124	1.13257	1.13349	1.0023		0.066575	1.14593
0.026675	1.12061	1.13393	1.13776	1.00085		0.066688	1.14204
0.026725	1.1205	1.13113	1.13427	0.997477		0.066813	1.14686
0.026775	1.11981	1.12707	1.13249	0.995684		0.066925	1.14381
0.026825	1.12461	1.12965	1.14279	0.999973		0.06705	1.14823
0.026875	1.1206	1.1271	1.14685	0.998544		0.067175	1.14021
0.026913	1.11766	1.13472	1.14245	1.0032		0.0673	1.14815
0.026963	1.11715	1.12654	1.14058	1.00054		0.067413	1.14505
0.027013	1.1277	1.11955	1.14325	0.999885		0.067538	1.14796
0.027063	1.12299	1.13019	1.14188	0.998601		0.067663	1.14812
0.027113	1.11997	1.1328	1.14303	1.00149		0.067775	1.14003
0.027163	1.12628	1.13013	1.13664	1.00139		0.0679	1.14221
0.027213	1.12694	1.12936	1.13654	0.99603		0.068025	1.14766
0.027263	1.12516	1.13136	1.14137	1.00004		0.06815	1.14646
0.027313	1.1221	1.12432	1.14373	0.99989		0.068275	1.1476
0.027363	1.12114	1.1328	1.14187	0.997567		0.0684	1.15576
0.027413	1.12057	1.13043	1.13836	0.994634		0.068513	1.14947
0.027463	1.11989	1.12608	1.14183	0.992343		0.068638	1.15763
0.027513	1.12512	1.12988	1.1494	0.995806		0.068763	1.14618
0.02755	1.1296	1.1345	1.15084	0.997978		0.068888	1.14678
0.0276	1.12867	1.13349	1.15036	1.00419		0.069013	1.15087
0.02765	1.12588	1.13237	1.14785	1.00533		0.069138	1.14814
0.0277	1.12601	1.12977	1.14281	1.0033		0.069263	1.14341
0.02775	1.12677	1.12812	1.14404	1.00394		0.069388	1.15062
0.0278	1.12494	1.13136	1.1444	1.003		0.069513	1.14879
0.02785	1.12482	1.12975	1.14105	1.00234		0.069638	1.15011
0.0279	1.12173	1.12899	1.14887	1.00284		0.069763	1.15343
0.02795	1.12044	1.13493	1.14235	1.00521		0.069888	1.14465
0.028013	1.123	1.12869	1.143	0.999911		0.070013	1.15323
0.028063	1.12293	1.134	1.14607	0.99877		0.070138	1.14577
0.028113	1.12381	1.12905	1.14737	0.992407		0.070275	1.1452
0.028163	1.13243	1.13107	1.14803	0.995925		0.0704	1.15527
0.028213	1.13103	1.12851	1.15061	0.994591		0.070525	1.15236
0.028263	1.13552	1.12826	1.14943	0.995419		0.07065	1.14573
0.028313	1.13629	1.12866	1.15031	0.993026		0.070775	1.1413
0.028363	1.128	1.13059	1.14894	0.996398		0.0709	1.14702
0.028413	1.12298	1.13626	1.13996	0.997782		0.071038	1.14726
0.028463	1.12079	1.1395	1.14454	0.994608		0.071163	1.1518
0.028513	1.12127	1.14093	1.14481	0.993933		0.071288	1.14829
0.028563	1.12209	1.13924	1.14232	0.991512		0.071413	1.14316
0.028613	1.12079	1.12933	1.14462	1.00016		0.07155	1.1433
0.028675	1.1135	1.12883	1.14802	1.00788		0.071675	1.15476
0.028725	1.12186	1.13137	1.14492	1.00592		0.0718	1.15039
0.028775	1.12926	1.13379	1.14376	1.00479		0.071938	1.14938
0.028825	1.13076	1.1344	1.15152	1.00411		0.072063	1.14428
0.028875	1.12713	1.12957	1.15031	0.999453		0.072188	1.15134
0.028925	1.1295	1.13263	1.14707	0.995009		0.072325	1.1539
0.028975	1.12293	1.14184	1.14684	0.994987		0.07245	1.1609
0.029038	1.11902	1.13859	1.14922	0.994983		0.072588	1.15739
0.029088	1.11942	1.14194	1.15396	0.997696		0.072713	1.15082
0.029138	1.1226	1.13797	1.1438	0.996756		0.072838	1.15288
0.029188	1.12186	1.13904	1.14492	0.997295		0.072975	1.15057
0.029238	1.12586	1.14061	1.1476	1.00355		0.0731	1.14879
0.0293	1.13372	1.14064	1.1407	0.997875		0.073238	1.15747
0.02935	1.12825	1.1381	1.14445	1.00094		0.073363	1.15637
0.0294	1.12688	1.14096	1.14362	0.998913		0.0735	1.15037
0.02945	1.12388	1.13644	1.14017	0.998618		0.073638	1.149
0.0295	1.12648	1.13467	1.13816	1.0056		0.073763	1.14495
0.029563	1.12256	1.13598	1.14036	0.994508		0.0739	1.14664
0.029613	1.12339	1.13249	1.14629	0.998443		0.074025	1.1437
0.029663	1.12495	1.12862	1.14936	0.998837		0.074163	1.15444
0.029713	1.12739	1.12685	1.14901	0.995816		0.0743	1.15195
0.029775	1.12508	1.13124	1.14377	1.00166		0.074425	1.14887
0.029825	1.12632	1.12737	1.14268	1.00141		0.074563	1.1536
0.029875	1.12691	1.1218	1.14389	0.994935		0.0747	1.15678
0.029938	1.12279	1.12365	1.14984	0.994369		0.074838	1.15095
0.029988	1.12246	1.13446	1.14718	0.999219		0.074963	1.14819
0.030038	1.12031	1.13378	1.14555	0.997808		0.0751	1.15295
0.0301	1.12568	1.13618	1.14902	1.00213		0.075238	1.14695
0.03015	1.12669	1.13596	1.14946	1.00009		0.075375	1.15571
0.0302	1.12451	1.13289	1.15222	0.999663		0.0755	1.14839
0.030263	1.12551	1.13899	1.15308	1.00415		0.075638	1.1505
0.030313	1.12843	1.13709	1.15472	0.997618		0.075775	1.1543
0.030363	1.13004	1.14141	1.15386	0.995546		0.075913	1.15439
0.030425	1.12238	1.13635	1.15226	1.00394		0.07605	1.15264
0.030475	1.12578	1.13078	1.15041	1.00446		0.076188	1.14619
0.030525	1.13087	1.12725	1.14767	1.00677		0.076325	1.15217
0.030588	1.12276	1.13338	1.14987	1.0024		0.076463	1.15012
0.030638	1.12485	1.13098	1.14789	0.997171		0.0766	1.14762
0.030688	1.1373	1.13366	1.14422	0.994995		0.076738	1.15311
0.03075	1.1351	1.14081	1.1445	0.999276		0.076875	1.14729
0.0308	1.13707	1.14427	1.14353	1.00215		0.077013	1.15646
0.030863	1.13628	1.14332	1.14842	1.00218		0.07715	1.15856
0.030913	1.1349	1.1417	1.14148	0.996911		0.077288	1.14492
0.030975	1.1405	1.13625	1.14686	0.99362		0.077425	1.14629
0.031025	1.13813	1.14036	1.14461	0.994851		0.077563	1.14778
0.031075	1.13644	1.13592	1.14926	0.999138		0.0777	1.14833
0.031138	1.13674	1.13376	1.14522	1.00155		0.077838	1.14635
0.031188	1.13443	1.1396	1.14938	1.00389		0.077988	1.16215
0.03125	1.13547	1.14501	1.15125	1.00181		0.078125	1.15352
0.0313	1.14183	1.14438	1.15431	1.00491		0.078263	1.15945
0.031363	1.13473	1.14688	1.14584	0.993286		0.0784	1.15272
0.031413	1.12775	1.14758	1.14795	1.00036		0.078538	1.15563
0.031475	1.13381	1.14226	1.15208	1.01408		0.078688	1.15486
0.031525	1.13363	1.14218	1.15464	1.00858		0.078825	1.15268
0.031588	1.12805	1.14405	1.15052	1.00045		0.078963	1.15461
0.031638	1.12378	1.14452	1.14835	0.997653		0.0791	1.15413
0.0317	1.12421	1.13789	1.14895	1.00207		0.07925	1.15267
0.03175	1.1268	1.14105	1.15261	1.00254		0.079388	1.15299
0.031813	1.1239	1.14492	1.15582	1.00376		0.079538	1.148
0.031875	1.12556	1.13955	1.15363	1.00312		0.079675	1.15747
0.031925	1.12634	1.13668	1.15105	1.00188		0.079813	1.15234
0.031988	1.12032	1.1314	1.15497	1.00505		0.079963	1.15012
0.032038	1.12033	1.13585	1.15527	1.00235		0.0801	1.14926
0.0321	1.11974	1.13677	1.15188	1.00102		0.08025	1.15429
0.03215	1.1268	1.13539	1.15136	1.00528		0.080388	1.15456
0.032213	1.13405	1.14061	1.15046	1.00074		0.080538	1.15187
0.032275	1.12911	1.13679	1.14831	1.00509		0.080675	1.15777
0.032325	1.12829	1.13782	1.15226	1.0084		0.080825	1.15759
0.032388	1.13041	1.14121	1.15156	1.00288		0.080963	1.15248
0.03245	1.13602	1.1418	1.15266	0.994076		0.081113	1.15041
0.0325	1.1336	1.13937	1.14814	0.993801		0.081263	1.15759
0.032563	1.13604	1.13544	1.15156	0.999353		0.0814	1.15132
0.032625	1.1354	1.14173	1.14752	1.00581		0.08155	1.15724
0.032675	1.13237	1.14537	1.14556	1.00821		0.0817	1.1579
0.032738	1.12594	1.14657	1.14433	1.00073		0.081838	1.14851
0.0328	1.12661	1.14274	1.15284	0.997231		0.081988	1.15854
0.03285	1.12904	1.13894	1.15575	0.997083		0.082138	1.15278
0.032913	1.13035	1.13718	1.15266	1.00287		0.082275	1.14795
0.032975	1.13084	1.1366	1.15351	1.00232		0.082425	1.15856
0.033025	1.12865	1.13474	1.15404	1.00342		0.082575	1.15038
0.033088	1.13568	1.13862	1.1528	1.00214		0.082725	1.14884
0.03315	1.13276	1.13963	1.15745	0.996828		0.082875	1.15893
0.033213	1.13628	1.14372	1.15469	1.00067		0.083013	1.15533
0.033263	1.13978	1.14565	1.16254	0.999317		0.083163	1.15401
0.033325	1.13263	1.15003	1.1617	1.00141		0.083313	1.15533
0.033388	1.12445	1.14398	1.16166	1.00107		0.083463	1.15309
0.03345	1.1229	1.14341	1.15801	0.996417		0.083613	1.15069
0.0335	1.12794	1.14595	1.1568	0.993133		0.083763	1.15296
0.033563	1.13531	1.14381	1.15428	0.998073		0.083913	1.15888
0.033625	1.1337	1.14091	1.15746	1.00649		0.084063	1.15152
0.033688	1.12971	1.1341	1.15555	0.998369		0.084213	1.15813
0.03375	1.13518	1.13921	1.15543	1.00594		0.084363	1.15866
0.0338	1.1362	1.13836	1.15338	1.0005		0.084513	1.15625
0.033863	1.13591	1.1401	1.15085	1.00327		0.084663	1.15401
0.033925	1.14583	1.13823	1.15217	0.999465		0.084813	1.14714
0.033988	1.14711	1.14465	1.15105	0.998386		0.084963	1.15301
0.03405	1.14242	1.14322	1.1502	1.0013		0.085113	1.15582
0.034113	1.13832	1.13886	1.15139	0.999133		0.085275	1.14923
0.034175	1.13801	1.14401	1.15179	0.997159		0.085425	1.14851
0.034225	1.13869	1.14564	1.15562	0.994866		0.085575	1.15064
0.034288	1.14515	1.14472	1.15868	0.99788		0.085725	1.15385
0.03435	1.14379	1.14363	1.15772	1.00503		0.085875	1.15752
0.034413	1.13998	1.14552	1.15188	1.00547		0.086038	1.14803
0.034475	1.14158	1.15013	1.15089	1.00062		0.086188	1.15287
0.034538	1.13409	1.15193	1.15033	1.00051		0.086338	1.15439
0.0346	1.13483	1.14794	1.1488	1.00134		0.0865	1.1529
0.034663	1.13594	1.14303	1.14793	1.00102		0.08665	1.15993
0.034725	1.13406	1.14285	1.1554	1.0011		0.0868	1.16365
0.034788	1.13871	1.14406	1.16611	1.00157		0.086963	1.16111
0.03485	1.13592	1.1493	1.17323	0.996274		0.087113	1.15803
0.034913	1.13313	1.15021	1.16837	0.995863		0.087263	1.15199
0.034975	1.13752	1.14972	1.16455	0.999797		0.087425	1.15819
0.035038	1.14351	1.15128	1.16348	0.997002		0.087575	1.16601
0.0351	1.14231	1.15064	1.16084	0.997806		0.087738	1.15188
0.035163	1.13747	1.14972	1.16325	1.00622		0.087888	1.1608
0.035225	1.14326	1.14295	1.16539	0.997493		0.08805	1.15477
0.035288	1.13742	1.14745	1.16027	0.997699		0.088213	1.15105
0.03535	1.13715	1.14227	1.16061	1.00182		0.088363	1.14272
0.035413	1.14077	1.14107	1.15987	1.00472		0.088525	1.16083
0.035475	1.1403	1.13465	1.1503	1.00054		0.088675	1.15677
0.035538	1.1361	1.14419	1.1546	0.994178		0.088838	1.15831
0.0356	1.13757	1.14685	1.15557	0.994563		0.089	1.15108
0.035663	1.13746	1.13293	1.16627	1.00019		0.08915	1.14975
0.035725	1.13836	1.1344	1.16843	0.99504		0.089313	1.15018
0.035788	1.13656	1.13417	1.16725	0.9973		0.089475	1.1546
0.03585	1.13277	1.13419	1.16266	0.999594		0.089625	1.14911
0.035913	1.13406	1.14328	1.15981	0.997603		0.089788	1.14924
0.035975	1.13255	1.15534	1.15606	0.999706		0.08995	1.15513
0.03605	1.14077	1.14882	1.1712	1.00125		0.090113	1.15376
0.036113	1.13937	1.14683	1.16426	0.995424		0.090275	1.15454
0.036175	1.14439	1.14991	1.16395	0.99603		0.090438	1.15481
0.036238	1.14177	1.14832	1.15924	0.994205		0.090588	1.15526
0.0363	1.13762	1.14779	1.16524	0.99851		0.09075	1.15913
0.036363	1.13616	1.14936	1.16827	0.994675		0.090913	1.16063
0.036425	1.13549	1.14785	1.16633	0.989042		0.091075	1.16213
0.0365	1.14261	1.14446	1.16572	0.997797		0.091238	1.15799
0.036563	1.13841	1.14437	1.16385	1.00287		0.0914	1.15966
0.036625	1.14154	1.14309	1.16615	0.997706		0.091563	1.1573
0.036688	1.14146	1.14008	1.16387	0.994279		0.091725	1.16278
0.03675	1.14474	1.15701	1.16107	0.996665		0.091888	1.15861
0.036825	1.14648	1.15329	1.15907	1.00505		0.09205	1.15582
0.036888	1.14544	1.14964	1.15523	1.00395		0.092213	1.15911
0.03695	1.146	1.14685	1.15995	1.00931		0.092388	1.1576
0.037013	1.14541	1.14161	1.1629	1.00983		0.09255	1.15841
0.037088	1.14361	1.14865	1.16407	1.00142		0.092713	1.15747
0.03715	1.1399	1.14667	1.15614	0.997092		0.092875	1.14912
0.037213	1.13864	1.14607	1.15577	0.999436		0.093038	1.1566
0.037288	1.13715	1.15246	1.15664	0.99814		0.0932	1.15457
0.03735	1.13216	1.1426	1.15435	1.00635		0.093375	1.15922
0.037413	1.13448	1.14655	1.15668	1.00146		0.093538	1.15841
0.037488	1.14496	1.14791	1.16033	0.997092		0.0937	1.15572
0.03755	1.14547	1.15042	1.15868	0.997701		0.093875	1.15812
0.037613	1.13441	1.14698	1.16142	0.999042		0.094038	1.15356
0.037688	1.13681	1.15194	1.15968	0.997606		0.0942	1.1474
0.03775	1.14088	1.14938	1.15499	0.997164		0.094375	1.15174
0.037813	1.14617	1.15322	1.15732	0.999484		0.094538	1.15385
0.037888	1.14078	1.15459	1.1613	1.00512		0.094713	1.15732
0.03795	1.13998	1.14594	1.16721	1.00165		0.094875	1.15917
0.038013	1.1439	1.14713	1.17089	1.00242		0.09505	1.15575
0.038088	1.14939	1.14803	1.17173	0.999128		0.095213	1.15371
0.03815	1.14093	1.14734	1.15959	0.999217		0.095388	1.16323
0.038225	1.1472	1.1477	1.16437	1.00204		0.09555	1.16612
0.038288	1.14522	1.15032	1.17204	1.00047		0.095725	1.16916
0.038363	1.14765	1.14104	1.16681	0.997312		0.095888	1.15557
0.038425	1.14978	1.1468	1.16514	0.991348		0.096063	1.15571
0.038488	1.14867	1.15299	1.1681	0.999229		0.096238	1.1574
0.038563	1.14426	1.15629	1.17388	0.998971		0.0964	1.16136
0.038625	1.14129	1.16229	1.16589	0.999016		0.096575	1.1603
0.0387	1.14043	1.15652	1.16418	0.997379		0.09675	1.16141
0.038763	1.14311	1.15231	1.16903	0.99703		0.096913	1.15623
0.038838	1.14718	1.15552	1.17298	1.00476		0.097088	1.16381
0.0389	1.14802	1.154	1.16381	1.00537		0.097263	1.1551
0.038975	1.14143	1.15915	1.16265	0.99799		0.097438	1.16211
0.039038	1.13968	1.15623	1.16679	1.00144		0.097613	1.15987
0.039113	1.13782	1.15325	1.16751	0.997353		0.097788	1.15907
0.039188	1.14041	1.15585	1.15626	1.00123		0.09795	1.1636
0.03925	1.14678	1.15401	1.1655	0.99873		0.098125	1.15455
0.039325	1.14872	1.15552	1.1639	1.00418		0.0983	1.15921
0.039388	1.14664	1.14883	1.16731	1.00536		0.098475	1.16239
0.039463	1.14058	1.14602	1.16995	1.00355		0.09865	1.16088
0.039525	1.14612	1.15594	1.16617	1.00195		0.098825	1.15969
0.0396	1.14478	1.14762	1.16238	1.00054		0.099	1.16242
0.039675	1.14907	1.15227	1.16255	0.996594		0.099175	1.15602
0.039738	1.14566	1.158	1.16296	0.992362		0.09935	1.15175
0.039813	1.14004	1.15472	1.16887	0.993584		0.099525	1.15447
0.039888	1.14737	1.14889	1.16942	0.995434		0.099713	1.15747
0.03995	1.13953	1.14606	1.17247	0.997324		0.099888	1.15855
0.040025	1.14334	1.14645	1.16658	0.994314		0.100062	1.15525
0.0401	1.14304	1.14917	1.16878	1.00151		0.100238	1.16205
0.040163	1.13563	1.15862	1.17246	0.997226		0.100413	1.16485
0.040238	1.1338	1.15325	1.17105	0.999197		0.100588	1.15622
0.040313	1.13967	1.14807	1.16395	0.999937		0.100775	1.16216
0.040375	1.14857	1.15092	1.16604	1.00442		0.10095	1.15678
0.04045	1.14343	1.14928	1.16828	1.00295		0.101125	1.15356
0.040525	1.14189	1.15049	1.16998	1.00602		0.101313	1.15537
0.0406	1.14918	1.1549	1.16732	1.00624		0.101488	1.15368
0.040663	1.15034	1.15321	1.16978	1.00519		0.101663	1.16239
0.040738	1.14715	1.15435	1.17126	0.998558		0.10185	1.15275
0.040813	1.14093	1.15542	1.16731	0.997183		0.102025	1.15844
0.040888	1.14101	1.14911	1.16926	1.00088		0.102213	1.1546
0.04095	1.14533	1.15184	1.17547	1.00264		0.102388	1.16115
0.041025	1.14569	1.15299	1.17043	0.99703		0.102575	1.16059
0.0411	1.14014	1.14867	1.16372	1.00021		0.10275	1.15325
0.041175	1.13588	1.14709	1.16773	1.00226		0.102937	1.16046
0.04125	1.13916	1.1527	1.16232	1.00404		0.103112	1.15895
0.041325	1.14304	1.1542	1.16811	1.00201		0.1033	1.15299
0.041388	1.14626	1.14972	1.17158	1.00745		0.103487	1.16374
0.041463	1.15647	1.1417	1.17483	0.999851		0.103662	1.15112
0.041538	1.14102	1.14615	1.17264	1.00623		0.10385	1.16034
0.041613	1.14667	1.14943	1.17333	1.00792		0.104038	1.16595
0.041688	1.14231	1.14472	1.16263	1.00518		0.104213	1.15932
0.041763	1.14637	1.15153	1.16911	0.999066		0.1044	1.16071
0.041838	1.14909	1.15238	1.16392	1.00025		0.104588	1.16199
0.041913	1.1533	1.15801	1.16491	1.00405		0.104775	1.15613
0.041988	1.15251	1.15605	1.17219	1.00103		0.104962	1.16198
0.042063	1.14503	1.15933	1.17186	0.996496		0.10515	1.16437
0.042138	1.15136	1.15959	1.16589	1.00165		0.105325	1.1572
0.042213	1.15148	1.1631	1.17319	0.991718		0.105512	1.16198
0.042288	1.15183	1.16099	1.17024	1.009		0.1057	1.15452
0.04235	1.14344	1.161	1.1727	1.00657		0.105888	1.15209
0.042425	1.14247	1.15237	1.17594	1.00709		0.106075	1.17061
0.0425	1.14594	1.15756	1.17817	1.00067		0.106262	1.15941
0.042588	1.15241	1.14786	1.17358	0.997116		0.10645	1.16133
0.042663	1.14986	1.15238	1.16942	0.998102		0.106638	1.1618
0.042738	1.15282	1.15881	1.16754	1.00133		0.106825	1.16063
0.042813	1.15395	1.15582	1.16771	1.00101		0.107025	1.15599
0.042888	1.14785	1.15642	1.1675	0.999565		0.107212	1.16064
0.042963	1.13912	1.15492	1.16905	0.997553		0.1074	1.15874
0.043038	1.14009	1.15972	1.1722	1.00127		0.107588	1.15853
0.043113	1.14535	1.15407	1.17892	1.00283		0.107775	1.16156
0.043188	1.1542	1.15763	1.17789	1.00136		0.107975	1.15742
0.043263	1.14654	1.16133	1.17619	0.998503		0.108162	1.15724
0.043338	1.1489	1.16517	1.16764	1.00246		0.10835	1.15952
0.043413	1.15144	1.16355	1.16379	0.995517		0.108538	1.15525
0.043488	1.15165	1.15797	1.16614	0.995744		0.108737	1.15484
0.043575	1.15412	1.15905	1.17458	1.00477		0.108925	1.15458
0.04365	1.14743	1.15618	1.16593	1.00049		0.109125	1.16474
0.043725	1.14905	1.15964	1.16941	1.00186		0.109312	1.16102
0.0438	1.15704	1.15988	1.17528	1.00846		0.1095	1.16349
0.043875	1.15772	1.149	1.1791	1.00141		0.1097	1.16322
0.043963	1.15406	1.15185	1.17132	0.996097		0.109888	1.1665
0.044038	1.14559	1.15426	1.1746	0.999498		0.110087	1.16677
0.044113	1.14909	1.15814	1.17493	1.00165		0.110275	1.16298
0.044188	1.15708	1.16378	1.17837	1.01285		0.110475	1.16856
0.044263	1.14832	1.16218	1.17575	1.00535		0.110675	1.15837
0.04435	1.14223	1.15581	1.17491	1.0081		0.110863	1.16448
0.044425	1.14698	1.15045	1.16965	1.00413		0.111062	1.16337
0.0445	1.14389	1.15999	1.17388	0.997238		0.111263	1.16566
0.044588	1.14429	1.16037	1.17405	0.996813		0.11145	1.16262
0.044663	1.14291	1.16462	1.17095	1.00214		0.11165	1.16169
0.044738	1.14704	1.16114	1.16748	1.0047		0.11185	1.16879
0.044813	1.15203	1.16477	1.16599	0.996935		0.11205	1.16616
0.0449	1.14233	1.16508	1.16309	0.994608		0.11225	1.15931
0.044975	1.13448	1.15468	1.16491	0.996367		0.112438	1.16087
0.045063	1.14664	1.1521	1.16699	0.99761		0.112637	1.16058
0.045138	1.15244	1.15271	1.17012	0.995331		0.112838	1.16616
0.045213	1.15241	1.15327	1.16814	0.996419		0.113037	1.16353
0.0453	1.1505	1.15568	1.17071	0.997768		0.113238	1.16264
0.045375	1.15057	1.15283	1.17058	0.999014		0.113438	1.16024
0.04545	1.15724	1.16328	1.16623	0.99746		0.113637	1.16187
0.045538	1.15072	1.15123	1.16929	1.00311		0.113838	1.1725
0.045613	1.15593	1.15594	1.17025	1.0021		0.114037	1.15644
0.0457	1.14756	1.16448	1.17649	1.0022		0.114238	1.1638
0.045775	1.14911	1.15525	1.17404	1.005		0.114437	1.16465
0.045863	1.15521	1.16224	1.1716	1.01194		0.11465	1.16098
0.045938	1.15625	1.1553	1.1739	1.00188		0.11485	1.15873
0.046025	1.14973	1.15382	1.17892	0.994396		0.11505	1.156
0.0461	1.13772	1.15635	1.17828	1.00332		0.11525	1.15781
0.046188	1.14121	1.16667	1.17856	1.00933		0.115462	1.16797
0.046263	1.14391	1.16334	1.17594	1.00859		0.115663	1.16124
0.04635	1.14646	1.15774	1.17756	1.00346		0.115863	1.16973
0.046425	1.15008	1.15889	1.18433	1.00001		0.116062	1.15871
0.046513	1.15069	1.16551	1.1768	1.00105		0.116275	1.16517
0.046588	1.15498	1.16014	1.18077	1.00411		0.116475	1.16621
0.046675	1.15808	1.15436	1.17525	1.00209		0.116687	1.16524
0.04675	1.1545	1.15549	1.17684	1.00037		0.116888	1.15567
0.046838	1.15063	1.15546	1.17803	0.999675		0.1171	1.16428
0.046925	1.1466	1.16032	1.17906	0.993997		0.1173	1.15812
0.047	1.15159	1.1623	1.17328	0.999386		0.117513	1.16686
0.047088	1.15352	1.15548	1.17401	1.00126		0.117712	1.16456
0.047175	1.1551	1.15488	1.17219	1.00226		0.117925	1.16726
0.04725	1.14946	1.15645	1.16757	0.994885		0.118125	1.15299
0.047338	1.15406	1.16266	1.17105	0.999403		0.118337	1.16054
0.047425	1.14623	1.15443	1.17953	0.99741		0.11855	1.16413
0.0475	1.1559	1.14803	1.16793	1.0029		0.118763	1.15528
0.047588	1.15645	1.15383	1.17928	1.0068		0.118962	1.15742
0.047675	1.15289	1.16066	1.17899	1.00434		0.119175	1.17013
0.04775	1.14843	1.15941	1.18182	0.994789		0.119387	1.16429
0.047838	1.1591	1.16031	1.17834	1.00077		0.1196	1.16476
0.047925	1.15774	1.15827	1.18182	0.996128		0.119813	1.16519
0.048013	1.1597	1.1568	1.18137	1.00151		0.120012	1.17416
0.048088	1.16027	1.15709	1.18318	1.00194		0.120225	1.15548
0.048175	1.15129	1.16085	1.17737	0.999095		0.120438	1.16557
0.048263	1.15084	1.1703	1.1767	0.994875		0.12065	1.16717
0.04835	1.15413	1.16553	1.17479	0.997692		0.120862	1.16258
0.048438	1.15298	1.16324	1.17299	1.00596		0.121075	1.16056
0.048513	1.1557	1.16103	1.17251	1.00767		0.121288	1.16718
0.0486	1.15742	1.16737	1.1734	0.997751		0.1215	1.15828
0.048688	1.14715	1.15643	1.17979	1.00161		0.121725	1.15753
0.048775	1.14803	1.16698	1.18493	0.997675		0.121937	1.16374
0.048863	1.15394	1.17051	1.1729	1.00319		0.12215	1.15684
0.04895	1.16116	1.16518	1.17637	1.00264		0.122363	1.16373
0.049038	1.15672	1.15836	1.17956	0.994283		0.122575	1.15662
0.049113	1.16062	1.15772	1.17867	0.988987		0.1228	1.16776
0.0492	1.14696	1.15703	1.17404	0.997155		0.123012	1.16178
0.049288	1.15818	1.15636	1.17383	0.99688		0.123225	1.16397
0.049375	1.15247	1.15929	1.17596	0.992448		0.12345	1.15782
0.049463	1.15273	1.16566	1.17927	0.997589		0.123663	1.1613
0.04955	1.15737	1.16163	1.17756	1.00771		0.123875	1.17182
0.049638	1.15768	1.16216	1.175	1.01416		0.1241	1.16326
0.049725	1.15963	1.16289	1.17672	1.00582		0.124312	1.16004
0.049813	1.14776	1.1659	1.18359	1.0096		0.124537	1.165
0.0499	1.14669	1.16182	1.18552	1.01277		0.12475	1.15801
0.049988	1.15985	1.15972	1.18638	1.0064		0.124975	1.16535
0.050075	1.15437	1.16235	1.1878	1.00312		0.125188	1.15951
0.050163	1.1568	1.16724	1.18149	0.991028		0.125412	1.16439
0.05025	1.1605	1.1686	1.17956	1.00019		0.125638	1.15607
0.050338	1.15334	1.16584	1.18305	1.00272		0.12585	1.16007
0.050425	1.15244	1.16203	1.1847	0.99861		0.126075	1.16667
0.050525	1.16538	1.16461	1.18081	0.997804		0.1263	1.16
0.050613	1.15412	1.16227	1.17716	0.998324		0.126525	1.16255
0.0507	1.15702	1.15967	1.17718	0.998699		0.126738	1.16845
0.050788	1.15664	1.16723	1.17908	1.00393		0.126962	1.16008
0.050875	1.15856	1.15868	1.18097	1.00715		0.127188	1.16381
0.050963	1.1511	1.1603	1.18123	1.00376		0.127412	1.16807
0.05105	1.15524	1.16716	1.1831	0.992691		0.127638	1.16577
0.05115	1.16285	1.15602	1.18504	1.00033		0.127862	1.16089
0.051238	1.16254	1.16247	1.17515	1.00143		0.128088	1.16541
0.051325	1.15883	1.16857	1.18083	0.995023		0.128312	1.17017
0.051413	1.15434	1.17037	1.18474	1.00381		0.128538	1.16278
0.0515	1.1593	1.16397	1.17854	1.00098		0.128762	1.169
0.0516	1.16759	1.16867	1.18588	1.0044		0.128988	1.16405
0.051688	1.16473	1.17704	1.17549	1.00496		0.129212	1.168
0.051775	1.1564	1.16427	1.17954	0.996133		0.129438	1.15805
0.051863	1.16443	1.16616	1.18668	1.0003		0.129675	1.16248
0.051963	1.16152	1.16598	1.1848	1.00294		0.1299	1.16619
0.05205	1.15607	1.15815	1.17952	0.999458		0.130125	1.16442
0.052138	1.15097	1.15761	1.18105	0.997744		0.13035	1.16473
0.052238	1.15949	1.16783	1.18256	0.997983		0.130588	1.16505
0.052325	1.16449	1.17126	1.1843	1.00641		0.130812	1.15524
0.052413	1.162	1.16677	1.18678	1.00185		0.131038	1.15962
0.052513	1.16621	1.17299	1.17917	0.995897		0.131275	1.16254
0.0526	1.15914	1.17325	1.18045	0.999649		0.1315	1.17065
0.0527	1.15439	1.17581	1.18307	1.00042		0.131738	1.1582
0.052788	1.15121	1.16329	1.17953	1.00456		0.131962	1.16686
0.052875	1.15489	1.16154	1.18049	1.00854		0.1322	1.17495
0.052975	1.16032	1.16698	1.18415	1.00452		0.132425	1.16264
0.053063	1.15464	1.1653	1.18177	1.00255		0.132663	1.1618
0.053163	1.15518	1.16335	1.18441	0.996921		0.1329	1.16424
0.05325	1.15902	1.16817	1.18517	0.99557		0.133125	1.16338
0.05335	1.16227	1.17145	1.1845	1.0036		0.133363	1.16122
0.053438	1.15781	1.17131	1.18167	1.00229		0.1336	1.16261
0.053538	1.16114	1.16478	1.18843	1.00222		0.133838	1.17166
0.053625	1.16466	1.17358	1.18709	0.997369		0.134062	1.17065
0.053725	1.16227	1.16659	1.18196	0.99819		0.1343	1.16612
0.053813	1.15912	1.16181	1.18374	1.00659		0.134538	1.16952
0.053913	1.15166	1.16215	1.18553	1.00929		0.134775	1.1595
0.054	1.15725	1.16444	1.18227	0.9981		0.135013	1.15955
0.0541	1.15844	1.16336	1.18203	0.997205		0.13525	1.16646
0.0542	1.15715	1.17178	1.18394	1.0018		0.135487	1.16793
0.054288	1.1587	1.16838	1.1824	1.00049		0.135725	1.16535
0.054388	1.15892	1.17013	1.1836	1.00111		0.135963	1.16003
0.054475	1.15613	1.16826	1.19021	0.999997		0.1362	1.16423
0.054575	1.15709	1.16725	1.18054	0.999696		0.136438	1.17248
0.054675	1.15933	1.17405	1.17858	0.991214		0.136675	1.16938
0.054763	1.15778	1.16958	1.18883	0.998906		0.136925	1.16931
0.054863	1.15621	1.16534	1.19111	1.00549		0.137163	1.16576
0.054963	1.15412	1.16577	1.18826	1.00905		0.1374	1.16446
0.055063	1.15223	1.17559	1.18203	1.00416		0.137637	1.16792
0.05515	1.15748	1.16844	1.18208	1.00029		0.137887	1.16388
0.05525	1.15882	1.17642	1.18661	0.998123		0.138125	1.16216
0.05535	1.15552	1.16626	1.18746	1.0026		0.138362	1.16884
0.055438	1.15809	1.16354	1.18982	0.997902		0.138612	1.1663
0.055538	1.16455	1.1709	1.18244	1.00417		0.13885	1.16867
0.055638	1.16283	1.16896	1.18317	0.998069		0.1391	1.16034
0.055738	1.16753	1.17076	1.17606	1.00454		0.139337	1.16319
0.055838	1.16121	1.16487	1.1807	1.00418		0.139588	1.1643
0.055938	1.16754	1.16547	1.18638	1.00025		0.139825	1.15417
0.056025	1.17326	1.16197	1.18404	0.996107		0.140075	1.17291
0.056125	1.16749	1.17106	1.1901	1.00173		0.140325	1.16738
0.056225	1.16864	1.16201	1.19303	1.00761		0.140563	1.16998
0.056325	1.16317	1.16463	1.18623	0.999961		0.140813	1.16977
0.056425	1.16051	1.17132	1.18505	0.999314		0.141062	1.17265
0.056525	1.15763	1.17185	1.1802	1.00293		0.141312	1.17218
0.056625	1.14984	1.16898	1.17686	0.998281		0.14155	1.16705
0.056725	1.1597	1.17182	1.18754	1.00156		0.1418	1.17223
0.056825	1.16276	1.17408	1.18611	1.00847		0.14205	1.16603
0.056925	1.16776	1.16871	1.18789	1.0043		0.1423	1.17958
0.057025	1.16027	1.16958	1.19117	1.00274		0.14255	1.16466
0.057125	1.15772	1.17132	1.18558	1.00312		0.1428	1.16498
0.057225	1.16274	1.17115	1.18816	1.0045		0.14305	1.16603
0.057325	1.15937	1.16931	1.1919	1.00374		0.1433	1.16344
0.057425	1.16216	1.16275	1.18559	1.00351		0.14355	1.17069
0.057525	1.15648	1.16358	1.19078	1.00773		0.1438	1.17587
0.057625	1.16185	1.16607	1.18351	1.00775		0.14405	1.17254
0.057725	1.16138	1.17517	1.17612	1.00784		0.144313	1.17098
0.057825	1.16237	1.16821	1.17795	1.00599		0.144562	1.16786
0.057925	1.16473	1.16964	1.18528	1.00061		0.144812	1.17437
0.058025	1.15865	1.17864	1.18311	0.99724		0.145063	1.17053
0.058125	1.16041	1.16376	1.19175	1.00197		0.145325	1.17349
0.058225	1.16363	1.16641	1.18873	1.00279		0.145575	1.17098
0.058338	1.15837	1.17002	1.19097	1.00423		0.145825	1.17189
0.058438	1.16449	1.17098	1.18292	1.00266		0.146087	1.17106
0.058538	1.15972	1.17635	1.18291	1.00367		0.146337	1.16813
0.058638	1.1631	1.16908	1.19247	1.00514		0.1466	1.16456
0.058738	1.16703	1.18164	1.18691	1.00284		0.14685	1.16864
0.05885	1.1625	1.17262	1.19258	1.00314		0.147113	1.16093
0.05895	1.15995	1.17	1.19645	0.998906		0.147375	1.17309
0.05905	1.16085	1.17022	1.18479	1.00468		0.147625	1.16288
0.05915	1.16283	1.17573	1.191	0.999307		0.147887	1.16589
0.059263	1.16553	1.1718	1.18449	0.998267		0.14815	1.16442
0.059363	1.16236	1.16989	1.17925	0.995708		0.1484	1.17304
0.059463	1.16353	1.17481	1.19046	1.00782		0.148662	1.16342
0.059575	1.15867	1.17217	1.18226	1.00052		0.148925	1.1683
0.059675	1.15722	1.18106	1.18403	1.00631		0.149188	1.16896
0.059775	1.15919	1.17354	1.19051	1.0008		0.14945	1.16773
0.059888	1.15315	1.18216	1.19078	1.0102		0.149713	1.1679
0.059988	1.15467	1.1774	1.18374	0.999823		0.149975	1.16292
0.060088	1.15965	1.17378	1.18695	1.00489		0.150238	1.17248
0.0602	1.16835	1.16999	1.19558	1.00563		0.1505	1.16984
0.0603	1.16808	1.17482	1.17995	1.00276		0.150762	1.17246
0.060413	1.16114	1.17792	1.18837	1.00812		0.151025	1.16659
0.060513	1.15907	1.17207	1.19483	0.999766		0.151287	1.17207
0.060625	1.15872	1.17989	1.2007	0.993264		0.15155	1.17244
0.060725	1.15135	1.17219	1.18801	0.992112		0.151812	1.1738
0.060838	1.15864	1.17029	1.19034	1.00262		0.152087	1.17208
0.060938	1.15824	1.16366	1.20059	1.00028		0.15235	1.16199
0.06105	1.16718	1.17234	1.19459	0.994023		0.152613	1.17359
0.06115	1.16877	1.16561	1.18924	1.0063		0.152887	1.16129
0.061263	1.1663	1.16809	1.18582	1.00007		0.15315	1.17234
0.061363	1.16271	1.17451	1.19027	1.00458		0.153413	1.17302
0.061475	1.16562	1.17398	1.18591	1.00363		0.153688	1.15586
[truncated: 2,843 more rows]

## Sheet: Fig1d
τ, s	GTP hydrolysis	SEM		Peptide bond formation	SEM
AAA	0.1171	0.0332227		0.07595	0.00800502
m6AAA	0.9283	0.091366		3.125	0.41756
Am6AA	0.5213	0.141309		0.6985	0.0680465
AAm6A	0.2915	0.0489961		0.378	0.043148

## Sheet: Fig2a
codon context
Time, s	Lys2		Lys4
	AAA	m6AAA	AAA	m6AAA
0.006	0	0.0520163
0.007	0.041873	0
0.009	0.115556	0.0436904	0	0.000148116
0.01	0.237724	0.0325772	0.00015	0.0001
0.02	0.266264		0	0.000822525
0.03	0.297194	0.132122	0.0149072
0.07	0.583149	0.137973	0.0272777
0.1	0.747851	0.107318	0.0606626	0.0087
0.138	0.813299	0.195765	0.0304014	0.00901561
0.5	0.920087		0.00475859	0.118381
0.7	0.894836	0.258384	0.013041	0.272311
1		0.325608	0.00807007	0.423818
2	0.903325	0.441426	0.0713935	0.650541
4	1.00243	0.604378	0.196216	0.817232
7	1.06714	0.693328	0.308903	0.908406
10	1.05199	0.770286	0.367171	0.901352
20	1.00069	0.802711	0.66105	0.963888
30	1.08348	0.845545	0.834665	1.03057
50	1.04294	0.927019	0.936274	1.01923
100	1.09843	0.89499	0.88814	1.02332
200			1.00778	1.0001
300			1.04721

## Sheet: Fig 2b
mRNA context
Time, s	AAA	m6AAA	ACC	m6ACC
0.006	0	0.0520163	0.0048388	4.98733e-18
0.007	0.041873	0	1.52873e-17	0.0469997
0.009	0.115556	0.0436904	0.00116065	0.048829
0.01	0.237724	0.0325772	0.0279432	0.0496066
0.02	0.266264		0.134535	0.0713617
0.03	0.297194	0.132122	0.220981	0.0860419
0.07	0.583149	0.137973	0.471734	0.134171
0.1	0.747851	0.107318	0.508859	0.231294
0.138	0.813299	0.195765	0.615153	0.260547
0.5	0.920087		0.774807	0.48955
0.7	0.894836	0.258384	0.829521	0.50391
1		0.325608	0.853836	0.694555
2	0.903325	0.441426	0.950029	0.755566
4	1.00243	0.604378	0.977637	0.799886
7	1.06714	0.693328	1.02334	0.83818
10	1.05199	0.770286	1.00122	0.880781
20	1.00069	0.802711		0.933735

## Sheet: Fig 3
mRNA tRNA modification interplay
Time, s	AAA		m6AAA		Am6AA		AAm6A
	mcm5s2U34	mcm5U34	mcm5s2U34	mcm5U34	mcm5s2U34	mcm5U34	mcm5s2U34	mcm5U34
0.006	0	0.0476305	0.00948174		0.00819333		0.0113582
0.007	0.0134518	0.0401584	0.00167533		0.0142992		0.0259376
0.009	0.0461909	0.0392127	0.0292802	0.00213647	5.20417e-18	0	0.0117046	0.00524083
0.01	0.050502	0.0354187	0.0445652	0.00323237	0.0191078	0.0125452	0.00994452	0.0111711
0.02	0.0506445	0.0354317	0.0106943	0.0119107	0.143373	0.000256417	0.0205514	0.00256932
0.03	0.0994695	0.0431136	0.0184985	0	0.0724726	0.00650673	4.98733e-18	0.00793475
0.07	0.122046	0.0510867	0.0247406	0.00235649	0.122648	0.0227218	0.00184533	0.0125999
0.1	0.123791	0.0400672	0.0309407	0.0318169	0.109362	0.0140827	0.0453665	0.0140504
0.138	0.191786	0.0415452	0.0160362	0.0331055	0.0618838	0.0011406		0.0150559
0.5	0.342438	0.0333507	0	0.0444419	0.104744	0.000427767	0.125136	0.0111294
0.7	0.307615	0.0299525	0.0307349	0.0391976	0.158236	0.0162376	0.121385	0.0330459
1	0.423449	0	0.010587	0.0255568	0.112864	0.0295341	0.178686	4.33681e-18
2	0.428278	0.041605	0.126456	0.0292556	0.220684	0.0261754	0.2708	0.020433
4	0.528322	0.09486	0.108533	0.0234379	0.328214	0.0534109	0.406453	0.0297241
7	0.570847	0.113892	0.173877	0.0396703	0.338833	0.0534458	0.531085	0.0958308
10	0.673162	0.134586	0.251519	0.0296186	0.410009	0.0824758	0.627011	0.10286
20	0.706037	0.189219	0.339489	0.0418068	0.424061	0.097668	0.801136	0.149018
30	0.910713	0.197575	0.325124	0.0726469	0.558844	0.103042	0.905844	0.165958
50	1.01728	0.270437	0.404269	0.0643174	0.626294	0.188454	1.01366	0.209979
100	1.0021		0.476414	0.0799134	0.773316	0.183649	0.983031	0.244726
200		0.341063		0.106982		0.262343		0.283698
300		0.305596				0.302946

## Sheet: Fig 4b
	Rejected				Decoding				Post-decoding				Stalled
AAA	4.77612	9.81818	8.74317		24.7761	20.3636	24.0437		55.5224	60.7273	60.2914		14.9254	9.09091	6.92168
m6AAA	37.7432	36.8601	36.2595		18.4825	20.1365	16.4122		34.4358	33.6178	34.3511		9.33852	9.38567	12.9771

## Sheet: Fig 5b
	Rejected			Decoding			Post-decoding			Stalled
AAA	8.65385	12.963		0.961538	0		15.3846	6.48148		75	80.5556
m6AAA	28.67	23.17		0	2.44		1.49	1.22		71.64	73.17

## Sheet: Fig 5d, inset
AAA			m6AAA
Time, s	Norm. n		Time, s	Norm. n
1.381	1		0.386	1
3.681	0.404762		0.986	0.47619
5.981	0.178571		1.586	0.357143
8.281	0.154762		2.186	0.119048
10.581	0.095238		2.786	0.071429
12.881	0.047619		3.386	0.047619
15.181	0.02381		3.986	0.071429
17.481	0.011905		4.586	0.02381
			5.186	0.02381
			5.786	0.02381
			6.386	0
			6.986	0.047619

## Sheet: Supplementary Fig1a
GTP hydrolysis and peptide bond formation
Time, s	GTP hydrolysis					Peptide bond formation
	AAA	m6AAA	Am6AA	AAm6A		AAA	m6AAA	Am6AA	AAm6A
0.007						0.0381827	0.0190631	0.0335305	0.0101887
0.009	0	0	0.0163467	4.85723e-17		0.105372	0.0192096	0.0490661	0.0588332
0.01	0.000587663	0.00866301	0.0725659	0.0378012		0.133114	0.0161896	0.0225468	0.0697987
0.02	0.170438	0.0218705	0.0214916	0.0394689		0.251076		0.00787818	0.0842241
0.03	0.250625	0.0585676	0.153843			0.31511	0.077018	0.0373328	0.104009
0.07	0.376086		0.193229	0.238729		0.555964	0.151693	0.0979569	0.300224
0.1	0.055	0.0578631	0.295621			0.681943	0.136687	0.119649
0.138	0.469354	0.169608	0.426067	0.504701		0.687827		0.180098	0.407576
0.5		0.41437		0.68326		0.839		0.567748	0.660593
0.7		0.437694	0.689544			0.817373	0.30226	0.678768	0.763769
1	0.858575	0.657558	0.764067				0.37594	0.612736	0.769103
2	0.77392		0.637437			0.866928	0.502879		0.845711
4				0.865529		0.914086	0.68148	0.870297	0.856082
7	0.776447	0.851318	0.810367	0.801785		0.973095	0.778972	0.864481	0.913612
10	0.78865	0.941153	0.912655	0.783144		0.959274	0.86332	0.890625	0.905723
20	0.773068	1	0.943498	0.941958		0.912498	0.898859	0.935356	0.934099
30	0.847139	0.992307	1			0.986313	0.945806		0.916237
50	1			1		0.949219	1.0351	1	1.0089
100						1	1		1

[truncated: 8 more sheets: Supplementary Fig1b, Supplementary Fig 2a, Supplementary Fig 2b, Supplementary Fig 2c, Supplementary Fig 2d, Supplementary Fig 2e, Supplementary FIg 2f, Supplementary Fig 2g]
